# Supplementary material for: Resilience of native ant community against invasion of exotic ants after anthropogenic disturbances of forest habitats
Source: Ecol Evol. 2022 Jul 11;12(7):e9073. doi: 10.1002/ece3.9073 (PMC9272207; doi:10.1002/ece3.9073)
Supplement: Supplementary file 1 — Appendix S1 [file ECE3-12-e9073-s005.csv]

age	dist	site	humid	year	humid2	humid3	Qid
5	0	TR1-1	68.6	2005	31	71	age5_1_0
5	5	TR1-2	70.1	2005	30	75	age5_1_5
5	10	TR1-3	78.2	2005	22	79	age5_1_10
5	15	TR1-4	78	2005	22	80	age5_1_15
5	20	TR1-5	81.3	2005	19	82	age5_1_20
5	0	TR2-1	55.3	2005	45	71	age5_1_0
5	5	TR2-2	63.7	2005	36	75	age5_1_5
5	10	TR2-3	65.5	2005	35	79	age5_1_10
5	15	TR2-4	72.1	2005	28	80	age5_1_15
5	20	TR2-5	80.6	2005	19	82	age5_1_20
5	0	TR3-1	59.5	2005	41	71	age5_1_0
5	5	TR3-2	60.2	2005	40	75	age5_1_5
5	10	TR3-3	62.5	2005	38	79	age5_1_10
5	15	TR3-4	64.8	2005	35	80	age5_1_15
5	20	TR3-5	66.1	2005	34	82	age5_1_20
5	0	TR4-1	61.9	2005	38	71	age5_1_0
5	5	TR4-2	68.3	2005	32	75	age5_1_5
5	10	TR4-3	82.4	2005	18	79	age5_1_10
5	15	TR4-4	78.3	2005	22	80	age5_1_15
5	20	TR4-5	74.4	2005	26	82	age5_1_20
5	0	TR5-1	51	2005	49	71	age5_1_0
5	5	TR5-2	68.4	2005	32	75	age5_1_5
5	10	TR5-3	72.6	2005	27	79	age5_1_10
5	15	TR5-4	79.2	2005	21	80	age5_1_15
5	20	TR5-5	80.6	2005	19	82	age5_1_20
5	0	TR16-1	75.9	2005	24	71	age5_2_0
5	5	TR16-2	71.6	2005	28	75	age5_2_5
5	10	TR16-3	79	2005	21	79	age5_2_10
5	15	TR16-4	85.4	2005	15	80	age5_2_15
5	20	TR16-5	90.4	2005	10	82	age5_2_20
5	0	TR17-1	73.4	2005	27	71	age5_2_0
5	5	TR17-2	84.4	2005	16	75	age5_2_5
5	10	TR17-3	99.9	2005	0	79	age5_2_10
5	15	TR17-4	99.9	2005	0	80	age5_2_15
5	20	TR17-5	99.9	2005	0	82	age5_2_20
5	0	TR18-1	99.9	2005	0	71	age5_2_0
5	5	TR18-2	99.9	2005	0	75	age5_2_5
5	10	TR18-3	99.9	2005	0	79	age5_2_10
5	15	TR18-4	99.9	2005	0	80	age5_2_15
5	20	TR18-5	99.9	2005	0	82	age5_2_20
5	0	TR19-1	73.2	2005	27	71	age5_2_0
5	5	TR19-2	82	2005	18	75	age5_2_5
5	10	TR19-3	84.3	2005	16	79	age5_2_10
5	15	TR19-4	86.3	2005	14	80	age5_2_15
5	20	TR19-5	94.4	2005	6	82	age5_2_20
5	0	TR20-1	81.5	2005	19	71	age5_2_0
5	5	TR20-2	99.9	2005	0	75	age5_2_5
5	10	TR20-3	99.9	2005	0	79	age5_2_10
5	15	TR20-4	99.9	2005	0	80	age5_2_15
5	20	TR20-5	86	2005	14	82	age5_2_20
5	0	TR1-1	65.9	2006	34	71	age5_1_0
5	5	TR1-2	69.9	2006	30	75	age5_1_5
5	10	TR1-3	71.1	2006	29	79	age5_1_10
5	15	TR1-4	73.1	2006	27	80	age5_1_15
5	20	TR1-5	73.0	2006	27	82	age5_1_20
5	0	TR2-1	69.9	2006	30	71	age5_1_0
5	5	TR2-2	74.4	2006	26	75	age5_1_5
5	10	TR2-3	76.7	2006	23	79	age5_1_10
5	15	TR2-4	78.3	2006	22	80	age5_1_15
5	20	TR2-5	79.4	2006	21	82	age5_1_20
5	0	TR3-1	63.1	2006	37	71	age5_1_0
5	5	TR3-2	67.0	2006	33	75	age5_1_5
5	10	TR3-3	71.4	2006	29	79	age5_1_10
5	15	TR3-4	67.4	2006	33	80	age5_1_15
5	20	TR3-5	69.5	2006	31	82	age5_1_20
5	0	TR4-1	61.6	2006	38	71	age5_1_0
5	5	TR4-2	68.0	2006	32	75	age5_1_5
5	10	TR4-3	68.5	2006	32	79	age5_1_10
5	15	TR4-4	69.8	2006	30	80	age5_1_15
5	20	TR4-5	70.3	2006	30	82	age5_1_20
5	0	TR5-1	66.2	2006	34	71	age5_1_0
5	5	TR5-2	67.6	2006	32	75	age5_1_5
5	10	TR5-3	70.4	2006	30	79	age5_1_10
5	15	TR5-4	70.5	2006	30	80	age5_1_15
5	20	TR5-5	73.4	2006	27	82	age5_1_20
5	0	TR16-1	76.2	2006	24	71	age5_2_0
5	5	TR16-2	79.5	2006	21	75	age5_2_5
5	10	TR16-3	81.0	2006	19	79	age5_2_10
5	15	TR16-4	84.0	2006	16	80	age5_2_15
5	20	TR16-5	84.7	2006	15	82	age5_2_20
5	0	TR17-1	79.6	2006	20	71	age5_2_0
5	5	TR17-2	82.5	2006	18	75	age5_2_5
5	10	TR17-3	82.7	2006	17	79	age5_2_10
5	15	TR17-4	84.7	2006	15	80	age5_2_15
5	20	TR17-5	86.0	2006	14	82	age5_2_20
5	0	TR18-1	81.2	2006	19	71	age5_2_0
5	5	TR18-2	88.7	2006	11	75	age5_2_5
5	10	TR18-3	87.1	2006	13	79	age5_2_10
5	15	TR18-4	85.6	2006	14	80	age5_2_15
5	20	TR18-5	87.9	2006	12	82	age5_2_20
5	0	TR19-1	81.4	2006	19	71	age5_2_0
5	5	TR19-2	84.3	2006	16	75	age5_2_5
5	10	TR19-3	86.3	2006	14	79	age5_2_10
5	15	TR19-4	86.7	2006	13	80	age5_2_15
5	20	TR19-5	86.8	2006	13	82	age5_2_20
5	0	TR20-1	83.9	2006	16	71	age5_2_0
5	5	TR20-2	83.9	2006	16	75	age5_2_5
5	10	TR20-3	82.5	2006	18	79	age5_2_10
5	15	TR20-4	83.5	2006	17	80	age5_2_15
5	20	TR20-5	85.7	2006	14	82	age5_2_20
15	0	TR21-1	95.6	2005	4	76	age15_1_0
15	5	TR21-2	98.9	2005	1	79	age15_1_5
15	10	TR21-3	96.3	2005	4	81	age15_1_10
15	15	TR21-4	85.3	2005	15	85	age15_1_15
15	20	TR21-5	97.4	2005	3	84	age15_1_20
15	0	TR22-1	75.7	2005	24	76	age15_1_0
15	5	TR22-2	76.9	2005	23	79	age15_1_5
15	10	TR22-3	85.8	2005	14	81	age15_1_10
15	15	TR22-4	99.8	2005	0	85	age15_1_15
15	20	TR22-5	96.7	2005	3	84	age15_1_20
15	0	TR23-1	69.9	2005	30	76	age15_1_0
15	5	TR23-2	74.9	2005	25	79	age15_1_5
15	10	TR23-3	72.7	2005	27	81	age15_1_10
15	15	TR23-4	79.2	2005	21	85	age15_1_15
15	20	TR23-5	78.3	2005	22	84	age15_1_20
15	0	TR24-1	87.6	2005	12	76	age15_1_0
15	5	TR24-2	76.5	2005	24	79	age15_1_5
15	10	TR24-3	83.3	2005	17	81	age15_1_10
15	15	TR24-4	93.9	2005	6	85	age15_1_15
15	20	TR24-5	97.4	2005	3	84	age15_1_20
15	0	TR25-1	91.7	2005	8	76	age15_1_0
15	5	TR25-2	89.7	2005	10	79	age15_1_5
15	10	TR25-3	99.9	2005	0	81	age15_1_10
15	15	TR25-4	99.9	2005	0	85	age15_1_15
15	20	TR25-5	99.9	2005	0	84	age15_1_20
15	0	TR26-1	77.7	2005	22	76	age15_2_0
15	5	TR26-2	90.1	2005	10	79	age15_2_5
15	10	TR26-3	71.1	2005	29	81	age15_2_10
15	15	TR26-4	90.1	2005	10	85	age15_2_15
15	20	TR26-5	91.4	2005	9	84	age15_2_20
15	0	TR27-1	79.9	2005	20	76	age15_2_0
15	5	TR27-2	80	2005	20	79	age15_2_5
15	10	TR27-3	76.1	2005	24	81	age15_2_10
15	15	TR27-4	89.6	2005	10	85	age15_2_15
15	20	TR27-5	89.9	2005	10	84	age15_2_20
15	0	TR28-1	60.5	2005	40	76	age15_2_0
15	5	TR28-2	73.3	2005	27	79	age15_2_5
15	10	TR28-3	79.5	2005	21	81	age15_2_10
15	15	TR28-4	90.2	2005	10	85	age15_2_15
15	20	TR28-5	86	2005	14	84	age15_2_20
15	0	TR29-1	74.2	2005	26	76	age15_2_0
15	5	TR29-2	80.3	2005	20	79	age15_2_5
15	10	TR29-3	83	2005	17	81	age15_2_10
15	15	TR29-4	82.2	2005	18	85	age15_2_15
15	20	TR29-5	76.4	2005	24	84	age15_2_20
15	0	TR30-1	69.5	2005	31	76	age15_2_0
15	5	TR30-2	79.1	2005	21	79	age15_2_5
15	10	TR30-3	85.8	2005	14	81	age15_2_10
15	15	TR30-4	83.8	2005	16	85	age15_2_15
15	20	TR30-5	72.4	2005	28	84	age15_2_20
15	0	TR21-1	71.0	2006	29	76	age15_1_0
15	5	TR21-2	76.7	2006	23	79	age15_1_5
15	10	TR21-3	75.8	2006	24	81	age15_1_10
15	15	TR21-4	77.6	2006	22	85	age15_1_15
15	20	TR21-5	78.9	2006	21	84	age15_1_20
15	0	TR22-1	74.9	2006	25	76	age15_1_0
15	5	TR22-2	77.4	2006	23	79	age15_1_5
15	10	TR22-3	79.8	2006	20	81	age15_1_10
15	15	TR22-4	81.4	2006	19	85	age15_1_15
15	20	TR22-5	83.5	2006	17	84	age15_1_20
15	0	TR23-1	63.1	2006	37	76	age15_1_0
15	5	TR23-2	73.1	2006	27	79	age15_1_5
15	10	TR23-3	77.3	2006	23	81	age15_1_10
15	15	TR23-4	77.5	2006	23	85	age15_1_15
15	20	TR23-5	80.0	2006	20	84	age15_1_20
15	0	TR24-1	78.7	2006	21	76	age15_1_0
15	5	TR24-2	80.5	2006	20	79	age15_1_5
15	10	TR24-3	81.7	2006	18	81	age15_1_10
15	15	TR24-4	83.1	2006	17	85	age15_1_15
15	20	TR24-5	83.3	2006	17	84	age15_1_20
15	0	TR25-1	80.5	2006	20	76	age15_1_0
15	5	TR25-2	83.1	2006	17	79	age15_1_5
15	10	TR25-3	84.6	2006	15	81	age15_1_10
15	15	TR25-4	87.4	2006	13	85	age15_1_15
15	20	TR25-5	86.8	2006	13	84	age15_1_20
15	0	TR26-1	74.8	2006	25	76	age15_2_0
15	5	TR26-2	73.4	2006	27	79	age15_2_5
15	10	TR26-3	73.3	2006	27	81	age15_2_10
15	15	TR26-4	78.5	2006	22	85	age15_2_15
15	20	TR26-5	77.4	2006	23	84	age15_2_20
15	0	TR27-1	78.5	2006	22	76	age15_2_0
15	5	TR27-2	78.8	2006	21	79	age15_2_5
15	10	TR27-3	80.2	2006	20	81	age15_2_10
15	15	TR27-4	79.1	2006	21	85	age15_2_15
15	20	TR27-5	79.6	2006	20	84	age15_2_20
15	0	TR28-1	74.4	2006	26	76	age15_2_0
15	5	TR28-2	74.4	2006	26	79	age15_2_5
15	10	TR28-3	76.1	2006	24	81	age15_2_10
15	15	TR28-4	77.1	2006	23	85	age15_2_15
15	20	TR28-5	79.4	2006	21	84	age15_2_20
15	0	TR29-1	72.8	2006	27	76	age15_2_0
15	5	TR29-2	77.5	2006	23	79	age15_2_5
15	10	TR29-3	79.3	2006	21	81	age15_2_10
15	15	TR29-4	78.3	2006	22	85	age15_2_15
15	20	TR29-5	76.1	2006	24	84	age15_2_20
15	0	TR30-1	72.5	2006	28	76	age15_2_0
15	5	TR30-2	74.6	2006	25	79	age15_2_5
15	10	TR30-3	75.3	2006	25	81	age15_2_10
15	15	TR30-4	77.5	2006	23	85	age15_2_15
15	20	TR30-5	75.8	2006	24	84	age15_2_20
25	0	TR9-1	94.5	2005	6	76	age25_1_0
25	5	TR9-2	87.5	2005	13	81	age25_1_5
25	10	TR9-3	99.9	2005	0	84	age25_1_10
25	15	TR9-4	99.9	2005	0	86	age25_1_15
25	20	TR9-5	99.9	2005	0	87	age25_1_20
25	0	TR8-1	58.6	2005	41	76	age25_1_0
25	5	TR8-2	75.8	2005	24	81	age25_1_5
25	10	TR8-3	86.3	2005	14	84	age25_1_10
25	15	TR8-4	85.7	2005	14	86	age25_1_15
25	20	TR8-5	91.8	2005	8	87	age25_1_20
25	0	TR7-1	60.9	2005	39	76	age25_1_0
25	5	TR7-2	65	2005	35	81	age25_1_5
25	10	TR7-3	69.2	2005	31	84	age25_1_10
25	15	TR7-4	83.5	2005	17	86	age25_1_15
25	20	TR7-5	84.4	2005	16	87	age25_1_20
25	0	TR6-1	68.1	2005	32	76	age25_1_0
25	5	TR6-2	84.1	2005	16	81	age25_1_5
25	10	TR6-3	80.3	2005	20	84	age25_1_10
25	15	TR6-4	88.2	2005	12	86	age25_1_15
25	20	TR6-5	91.8	2005	8	87	age25_1_20
25	0	TR11-1	74.6	2005	25	76	age25_1_0
25	5	TR11-2	76.5	2005	24	81	age25_1_5
25	10	TR11-3	75.9	2005	24	84	age25_1_10
25	15	TR11-4	73.7	2005	26	86	age25_1_15
25	20	TR11-5	98.9	2005	1	87	age25_1_20
25	0	TR15-1	70.9	2005	29	76	age25_2_0
25	5	TR15-2	77.6	2005	22	81	age25_2_5
25	10	TR15-3	76.7	2005	23	84	age25_2_10
25	15	TR15-4	83	2005	17	86	age25_2_15
25	20	TR15-5	90.1	2005	10	87	age25_2_20
25	0	TR13-1	69.4	2005	31	76	age25_2_0
25	5	TR13-2	87.2	2005	13	81	age25_2_5
25	10	TR13-3	88.5	2005	12	84	age25_2_10
25	15	TR13-4	99.4	2005	1	86	age25_2_15
25	20	TR13-5	91.9	2005	8	87	age25_2_20
25	0	TR14-1	69.6	2005	30	76	age25_2_0
25	5	TR14-2	71.4	2005	29	81	age25_2_5
25	10	TR14-3	86.7	2005	13	84	age25_2_10
25	15	TR14-4	84.5	2005	16	86	age25_2_15
25	20	TR14-5	86.7	2005	13	87	age25_2_20
25	0	TR10-1	63.9	2005	36	76	age25_2_0
25	5	TR10-2	77.1	2005	23	81	age25_2_5
25	10	TR10-3	82.2	2005	18	84	age25_2_10
25	15	TR10-4	81.3	2005	19	86	age25_2_15
25	20	TR10-5	76	2005	24	87	age25_2_20
25	0	TR12-1	58.7	2005	41	76	age25_2_0
25	5	TR12-2	71.5	2005	29	81	age25_2_5
25	10	TR12-3	87.5	2005	13	84	age25_2_10
25	15	TR12-4	86.9	2005	13	86	age25_2_15
25	20	TR12-5	76.7	2005	23	87	age25_2_20
25	0	TR9-1	85.3	2006	15	76	age25_1_0
25	5	TR9-2	84.6	2006	15	81	age25_1_5
25	10	TR9-3	86.0	2006	14	84	age25_1_10
25	15	TR9-4	87.6	2006	12	86	age25_1_15
25	20	TR9-5	87.8	2006	12	87	age25_1_20
25	0	TR8-1	84.8	2006	15	76	age25_1_0
25	5	TR8-2	86.0	2006	14	81	age25_1_5
25	10	TR8-3	87.4	2006	13	84	age25_1_10
25	15	TR8-4	86.4	2006	14	86	age25_1_15
25	20	TR8-5	85.3	2006	15	87	age25_1_20
25	0	TR7-1	82.3	2006	18	76	age25_1_0
25	5	TR7-2	86.0	2006	14	81	age25_1_5
25	10	TR7-3	88.4	2006	12	84	age25_1_10
25	15	TR7-4	88.7	2006	11	86	age25_1_15
25	20	TR7-5	87.4	2006	13	87	age25_1_20
25	0	TR6-1	82.2	2006	18	76	age25_1_0
25	5	TR6-2	84.3	2006	16	81	age25_1_5
25	10	TR6-3	83.9	2006	16	84	age25_1_10
25	15	TR6-4	87.8	2006	12	86	age25_1_15
25	20	TR6-5	88.3	2006	12	87	age25_1_20
25	0	TR11-1	84.8	2006	15	76	age25_1_0
25	5	TR11-2	83.2	2006	17	81	age25_1_5
25	10	TR11-3	83.6	2006	16	84	age25_1_10
25	15	TR11-4	85.9	2006	14	86	age25_1_15
25	20	TR11-5	85.3	2006	15	87	age25_1_20
25	0	TR15-1	74.8	2006	25	76	age25_2_0
25	5	TR15-2	79.6	2006	20	81	age25_2_5
25	10	TR15-3	82.8	2006	17	84	age25_2_10
25	15	TR15-4	84.0	2006	16	86	age25_2_15
25	20	TR15-5	86.6	2006	13	87	age25_2_20
25	0	TR13-1	81.5	2006	19	76	age25_2_0
25	5	TR13-2	84.3	2006	16	81	age25_2_5
25	10	TR13-3	87.2	2006	13	84	age25_2_10
25	15	TR13-4	87.8	2006	12	86	age25_2_15
25	20	TR13-5	87.8	2006	12	87	age25_2_20
25	0	TR14-1	86.7	2006	13	76	age25_2_0
25	5	TR14-2	83.5	2006	17	81	age25_2_5
25	10	TR14-3	84.9	2006	15	84	age25_2_10
25	15	TR14-4	86.1	2006	14	86	age25_2_15
25	20	TR14-5	87.0	2006	13	87	age25_2_20
25	0	TR10-1	81.6	2006	18	76	age25_2_0
25	5	TR10-2	85.5	2006	15	81	age25_2_5
25	10	TR10-3	82.2	2006	18	84	age25_2_10
25	15	TR10-4	83.8	2006	16	86	age25_2_15
25	20	TR10-5	83.6	2006	16	87	age25_2_20
25	0	TR12-1	85.7	2006	14	76	age25_2_0
25	5	TR12-2	81.3	2006	19	81	age25_2_5
25	10	TR12-3	82.9	2006	17	84	age25_2_10
25	15	TR12-4	82.1	2006	18	86	age25_2_15
25	20	TR12-5	81.6	2006	18	87	age25_2_20
