# Supplementary material for: Resilience of native ant community against invasion of exotic ants after anthropogenic disturbances of forest habitats
Source: Ecol Evol. 2022 Jul 11;12(7):e9073. doi: 10.1002/ece3.9073 (PMC9272207; doi:10.1002/ece3.9073)
Supplement: Supplementary file 3 — Appendix S3 [file ECE3-12-e9073-s004.csv]

year	site	dist	forestID	age	aec	apc	cam	cw	dk	hb	lc	li	mc	mh	mt	od2	oo	pacc	pacs	paa	paf	pay	pn	pp	pot	prip	pyl	sot	sm	tk	tn	vo
2005	TR1	0	Iji	5	0	0	0	0	0	0	0	0	4	0	0	0	0	0	0	5	12	0	24	0	0	0	0	0	0	0	0	0
2005	TR1	5	Iji	5	0	0	0	0	0	0	0	0	0	0	0	0	0	0	0	0	0	0	2	0	0	0	0	0	0	0	0	0
2005	TR1	10	Iji	5	0	0	0	0	0	0	0	0	0	0	0	0	0	0	0	0	2	0	59	0	0	0	0	0	0	0	0	0
2005	TR1	15	Iji	5	0	0	0	0	0	0	0	0	0	0	0	0	0	0	0	0	3	0	10	0	0	0	0	0	0	0	0	0
2005	TR1	20	Iji	5	0	0	0	0	0	0	0	0	0	0	0	0	0	0	0	0	0	0	2	0	0	0	0	0	0	0	0	0
2005	TR2	0	Iji	5	0	0	0	0	0	0	0	0	1	0	0	0	0	0	0	0	3	0	7	0	0	0	0	0	0	0	0	0
2005	TR2	5	Iji	5	0	1	0	0	0	0	0	0	0	0	0	0	0	3	0	0	7	0	21	0	0	0	0	0	0	0	1	0
2005	TR2	10	Iji	5	0	0	0	0	0	0	0	0	0	0	0	0	0	0	0	0	7	0	2	0	0	0	0	0	0	0	0	0
2005	TR2	15	Iji	5	0	0	0	0	0	0	0	0	0	0	0	0	0	0	0	0	0	0	1	0	0	0	0	0	0	0	0	0
2005	TR2	20	Iji	5	0	0	0	0	1	0	0	0	0	0	0	0	0	0	0	0	3	0	6	0	0	0	0	0	0	0	0	0
2005	TR3	0	Iji	5	0	0	0	0	0	0	0	0	6	0	0	0	0	0	0	1	5	0	0	0	0	0	0	0	0	0	0	0
2005	TR3	5	Iji	5	0	0	0	0	0	0	0	0	2	2	0	0	0	0	0	0	15	0	0	0	0	0	0	0	0	0	0	0
2005	TR3	10	Iji	5	0	0	0	0	0	0	0	0	0	0	0	0	0	0	0	0	11	0	0	0	0	0	0	0	0	0	0	1
2005	TR3	15	Iji	5	0	0	0	0	0	0	0	0	0	0	0	0	0	0	0	0	3	0	0	0	0	0	0	0	0	0	0	0
2005	TR3	20	Iji	5	0	0	0	1	0	0	0	0	0	0	0	0	0	0	0	0	4	0	1	0	0	0	0	0	0	0	0	0
2005	TR4	0	Iji	5	0	0	1	0	0	0	0	0	0	0	0	0	0	0	0	0	4	1	0	0	0	0	0	0	0	0	0	0
2005	TR4	5	Iji	5	0	0	0	0	0	0	0	0	0	0	0	0	0	0	0	0	3	0	0	0	0	0	0	0	0	0	0	0
2005	TR4	10	Iji	5	0	0	0	0	0	0	0	0	0	0	0	0	0	0	0	0	9	0	12	0	0	3	0	0	0	0	0	0
2005	TR4	15	Iji	5	0	0	0	0	0	0	0	0	0	0	0	0	0	0	0	0	1	0	0	0	0	0	0	0	0	0	0	0
2005	TR4	20	Iji	5	0	0	0	0	0	0	0	0	0	0	0	0	0	0	0	0	1	0	0	0	0	0	0	0	0	0	0	0
2005	TR5	0	Iji	5	5	0	0	0	0	0	0	0	2	0	0	0	0	0	0	1	20	0	0	0	0	0	0	0	0	0	4	0
2005	TR5	5	Iji	5	0	0	0	0	0	0	0	0	0	0	0	0	0	0	0	0	3	0	1	0	1	0	0	0	0	0	0	0
2005	TR5	10	Iji	5	0	0	0	0	0	0	0	0	0	0	0	0	0	0	0	0	4	0	0	0	0	0	0	0	0	0	0	0
2005	TR5	15	Iji	5	0	0	0	0	0	0	0	0	0	0	0	0	0	0	0	0	2	0	3	0	0	0	0	0	0	0	0	0
2005	TR5	20	Iji	5	0	0	0	0	0	0	0	0	0	0	0	0	0	0	0	0	0	1	5	0	0	0	0	0	0	0	0	0
2005	TR9	0	Okn1	25	0	0	0	0	0	0	0	0	0	0	1	4	0	1	0	0	0	0	7	0	0	0	0	0	0	0	0	0
2005	TR9	5	Okn1	25	0	0	0	0	0	0	0	0	0	0	0	0	0	5	0	0	0	0	2	0	0	0	0	0	0	0	0	0
2005	TR9	10	Okn1	25	0	0	0	0	0	0	0	0	0	0	0	0	0	5	0	0	0	0	8	0	0	0	0	0	0	0	0	0
2005	TR9	15	Okn1	25	0	0	0	0	0	0	0	0	0	0	0	0	0	1	0	0	4	0	16	0	0	0	0	0	0	0	1	0
2005	TR9	20	Okn1	25	0	0	0	0	0	0	0	0	0	0	0	0	0	3	0	0	1	0	0	0	0	0	0	0	0	0	0	0
2005	TR8	0	Okn1	25	25	0	0	0	0	0	0	0	0	0	0	1	0	0	0	0	0	0	6	17	0	0	0	0	0	0	0	0
2005	TR8	5	Okn1	25	0	0	0	0	0	0	0	0	0	0	0	1	2	1	0	0	2	0	6	4	0	0	0	0	0	0	0	1
2005	TR8	10	Okn1	25	0	0	0	0	0	0	0	0	0	0	0	0	0	1	0	0	0	0	0	1	0	0	0	0	0	0	0	0
2005	TR8	15	Okn1	25	0	0	0	0	0	0	0	0	0	0	0	0	1	1	0	0	0	0	4	0	0	0	0	0	0	0	0	0
2005	TR8	20	Okn1	25	0	0	0	0	0	0	0	0	0	0	0	0	1	0	0	0	0	0	0	0	0	0	0	0	0	0	0	0
2005	TR7	0	Okn1	25	0	0	0	0	0	0	0	0	13	0	0	0	0	4	0	0	1	0	3	0	0	2	0	1	0	0	0	0
2005	TR7	5	Okn1	25	0	0	0	0	0	0	0	0	0	0	0	0	0	3	0	0	1	0	0	0	0	0	0	0	0	0	0	0
2005	TR7	10	Okn1	25	0	0	0	0	0	0	0	0	0	0	0	0	0	4	0	0	13	0	4	0	0	0	0	0	0	0	0	2
2005	TR7	15	Okn1	25	0	0	0	0	0	1	0	0	0	0	0	3	0	0	0	0	1	0	0	0	0	0	0	0	0	0	0	1
2005	TR7	20	Okn1	25	0	0	0	0	0	0	0	0	0	0	0	0	0	0	0	0	0	0	4	0	0	0	0	0	0	0	0	0
2005	TR6	0	Okn1	25	0	0	0	0	0	0	0	0	0	0	0	0	0	1	0	0	1	0	1	0	0	0	5	0	0	0	0	0
2005	TR6	5	Okn1	25	0	0	0	0	0	0	0	0	0	0	1	0	0	1	0	0	2	0	2	0	0	0	0	0	0	0	0	0
2005	TR6	10	Okn1	25	0	0	0	0	0	0	0	0	0	0	0	1	0	0	0	0	0	0	0	4	0	0	0	0	0	0	0	0
2005	TR6	15	Okn1	25	0	0	0	0	0	0	0	0	0	0	0	0	0	1	1	0	1	0	0	0	0	0	0	0	0	0	0	0
2005	TR6	20	Okn1	25	0	0	0	0	0	0	0	0	0	0	0	0	0	3	0	0	0	0	0	0	0	0	0	0	0	0	0	0
2005	TR11	0	Okn1	25	67	0	0	0	0	0	0	0	0	0	0	0	0	1	0	0	1	0	7	2	0	0	0	0	0	0	0	0
2005	TR11	5	Okn1	25	0	0	0	0	0	0	0	0	0	0	0	1	1	1	0	0	1	0	4	8	0	0	0	0	0	0	0	1
2005	TR11	10	Okn1	25	0	0	0	0	0	1	0	0	0	0	0	2	0	0	0	0	3	0	1	9	0	0	0	0	0	0	0	0
2005	TR11	15	Okn1	25	0	0	0	0	0	0	0	0	0	0	0	0	0	0	0	0	2	0	1	5	0	0	0	0	0	0	0	0
2005	TR11	20	Okn1	25	0	0	0	0	0	0	0	0	0	0	0	0	0	0	0	0	0	0	1	10	0	0	0	0	0	0	0	0
2005	TR15	0	Okn2	25	0	0	0	0	0	0	0	0	0	0	0	2	0	0	0	0	3	0	13	0	0	0	0	0	0	0	0	1
2005	TR15	5	Okn2	25	0	0	0	0	0	0	0	0	0	0	0	0	0	0	0	0	1	0	1	0	0	0	0	0	0	0	0	0
2005	TR15	10	Okn2	25	0	0	0	0	0	0	0	0	0	0	0	2	10	0	0	0	2	0	10	0	0	0	0	0	0	0	0	1
2005	TR15	15	Okn2	25	0	0	0	0	0	0	0	0	0	0	0	0	0	0	0	0	1	0	3	1	0	0	0	0	0	0	0	1
2005	TR15	20	Okn2	25	0	0	0	0	0	0	0	0	0	0	0	1	0	0	0	0	0	0	2	1	0	0	0	0	0	0	0	0
2005	TR13	0	Okn2	25	1	0	0	0	0	0	0	0	0	0	0	0	0	1	0	0	1	0	2	0	0	0	0	0	0	0	0	0
2005	TR13	5	Okn2	25	0	0	0	0	0	1	0	0	0	0	0	0	0	0	0	0	0	0	0	0	0	0	0	0	0	0	0	0
2005	TR13	10	Okn2	25	0	0	0	0	0	0	0	0	0	0	0	0	0	0	0	0	0	0	1	0	0	0	0	0	0	0	0	0
2005	TR13	15	Okn2	25	0	0	0	0	0	0	0	0	0	0	0	0	0	0	0	0	0	0	3	0	0	0	0	0	0	0	0	1
2005	TR13	20	Okn2	25	0	0	1	0	0	0	0	0	0	0	0	0	0	2	0	0	0	0	0	0	0	0	0	0	0	0	0	0
2005	TR14	0	Okn2	25	0	0	0	0	0	0	0	0	0	0	0	0	4	0	0	0	0	0	10	0	0	4	0	0	2	4	0	1
2005	TR14	5	Okn2	25	0	1	0	0	0	0	0	0	0	0	0	0	0	2	0	0	0	0	3	1	0	0	0	0	0	0	0	0
2005	TR14	10	Okn2	25	0	0	0	0	0	0	0	0	0	0	0	0	0	0	0	0	0	0	5	8	0	0	0	0	0	0	0	0
2005	TR14	15	Okn2	25	0	0	0	0	0	0	0	0	0	0	0	0	0	0	0	0	1	0	5	0	0	0	0	0	0	0	0	0
2005	TR14	20	Okn2	25	0	0	0	0	0	0	0	0	0	0	0	0	1	0	0	0	0	0	3	2	0	0	0	0	0	0	0	1
2005	TR10	0	Okn2	25	4	0	0	0	0	0	0	0	0	0	0	0	6	4	0	0	2	0	1	0	0	0	6	1	0	1	0	0
2005	TR10	5	Okn2	25	0	0	0	0	0	0	0	0	0	0	0	0	0	0	0	0	0	0	2	0	0	0	0	0	0	0	0	0
2005	TR10	10	Okn2	25	0	0	0	0	0	0	0	0	0	0	0	1	0	0	0	0	0	0	1	0	0	0	0	0	0	0	0	0
2005	TR10	15	Okn2	25	0	0	0	0	0	0	0	0	0	0	0	0	0	0	0	0	0	0	3	0	0	0	0	0	0	0	0	0
2005	TR10	20	Okn2	25	0	0	0	0	0	0	0	0	0	0	0	0	0	0	0	0	1	0	9	0	0	0	0	0	0	0	0	0
2005	TR12	0	Okn2	25	0	0	0	0	0	0	0	0	0	0	0	6	3	0	0	0	0	0	0	4	0	0	0	0	0	0	0	0
2005	TR12	5	Okn2	25	0	0	0	0	0	0	0	0	0	0	0	0	0	1	0	0	0	0	1	0	0	0	0	0	0	0	0	0
2005	TR12	10	Okn2	25	0	0	0	0	0	0	0	0	0	0	0	0	0	0	0	0	0	0	1	0	0	0	0	0	0	0	0	0
2005	TR12	15	Okn2	25	0	0	0	0	0	0	0	0	0	0	0	2	0	0	0	0	0	0	0	0	0	0	0	0	0	0	0	1
2005	TR12	20	Okn2	25	0	0	0	0	0	0	0	0	0	0	0	0	0	1	0	0	0	0	11	0	0	0	0	0	0	0	0	0
2005	TR16	0	Uka	5	0	0	0	0	0	0	0	0	0	0	0	0	0	0	0	0	1	1	4	0	0	0	0	0	0	0	0	0
2005	TR16	5	Uka	5	0	0	0	0	0	0	0	0	0	0	0	0	0	0	0	0	1	0	2	2	1	0	0	0	0	0	0	0
2005	TR16	10	Uka	5	0	0	0	0	0	0	0	0	0	0	0	0	0	0	0	0	1	0	0	0	0	0	0	0	0	0	0	0
2005	TR16	15	Uka	5	0	0	0	0	0	0	0	0	0	0	0	0	0	0	0	0	2	0	6	1	0	0	0	0	0	0	0	0
2005	TR16	20	Uka	5	0	0	0	0	0	0	0	0	0	0	0	0	0	0	0	0	1	0	3	0	0	0	0	0	0	0	0	1
2005	TR17	0	Uka	5	0	0	0	0	0	0	0	1	40	1	0	0	1	0	0	0	6	0	11	1	0	0	0	0	0	0	0	0
2005	TR17	5	Uka	5	0	0	0	0	0	0	0	0	0	0	0	1	0	0	0	0	2	0	7	1	0	0	0	0	0	0	0	0
2005	TR17	10	Uka	5	0	1	0	0	0	0	0	0	0	0	0	2	1	0	0	0	4	0	0	6	0	0	0	0	0	0	0	4
2005	TR17	15	Uka	5	0	0	0	0	0	0	0	0	0	0	0	0	0	0	0	0	1	0	7	0	0	0	0	0	0	0	0	0
2005	TR17	20	Uka	5	0	0	0	0	0	0	0	0	0	0	0	0	0	0	0	0	0	0	1	0	0	0	0	0	0	0	0	1
2005	TR18	0	Uka	5	0	0	0	0	0	0	0	0	0	0	0	1	0	0	0	0	0	0	3	0	0	0	0	0	0	0	0	0
2005	TR18	5	Uka	5	0	0	0	0	0	0	0	0	0	0	0	0	0	0	0	0	1	0	9	0	0	0	0	0	0	0	0	0
2005	TR18	10	Uka	5	0	0	0	0	0	0	0	0	0	0	0	1	0	1	0	0	3	0	5	0	0	0	0	0	0	0	0	0
2005	TR18	15	Uka	5	0	0	0	0	0	0	2	0	0	0	0	0	0	2	0	0	2	0	0	0	0	0	0	0	0	0	0	0
2005	TR18	20	Uka	5	42	0	0	0	0	0	0	0	0	0	0	1	0	0	0	0	1	0	3	0	0	0	0	0	0	0	0	0
2005	TR19	0	Uka	5	0	0	0	0	0	0	0	0	0	0	0	2	0	0	0	0	2	0	3	6	0	0	0	0	0	0	0	0
2005	TR19	5	Uka	5	0	0	0	0	0	0	0	0	0	0	0	2	0	0	0	0	4	0	0	10	0	0	0	0	0	0	0	0
2005	TR19	10	Uka	5	0	0	0	0	0	0	0	0	0	0	0	0	0	0	0	0	0	0	0	2	0	0	0	0	0	0	0	1
2005	TR19	15	Uka	5	0	0	0	0	0	0	0	0	0	0	0	0	0	2	0	0	4	0	0	0	0	0	0	0	0	0	0	0
2005	TR19	20	Uka	5	0	0	0	0	0	0	0	0	0	0	0	2	4	0	0	0	5	0	0	16	0	0	0	0	0	0	0	0
2005	TR20	0	Uka	5	0	0	0	0	0	0	0	0	0	0	0	1	0	0	0	0	3	0	25	0	1	0	0	0	0	0	0	0
2005	TR20	5	Uka	5	0	0	0	0	0	0	0	0	0	0	0	0	0	0	0	0	1	0	0	0	0	0	0	0	0	0	0	0
2005	TR20	10	Uka	5	0	0	0	0	0	0	0	0	0	0	0	0	0	0	0	0	5	0	0	0	0	0	0	0	0	0	0	0
2005	TR20	15	Uka	5	0	0	0	0	0	0	0	0	0	0	0	4	0	0	0	0	0	0	0	10	0	0	0	0	0	0	0	2
2005	TR20	20	Uka	5	0	1	0	0	0	0	0	0	0	0	0	0	2	0	0	0	2	0	0	10	0	0	0	0	0	0	0	3
2005	TR21	0	Oks1	15	0	0	0	0	0	0	0	0	0	0	0	1	0	0	0	1	0	0	0	8	0	0	0	1	0	0	0	0
2005	TR21	5	Oks1	15	0	0	0	0	0	0	0	0	0	0	0	0	0	0	0	0	0	0	0	23	0	0	0	0	0	0	0	0
2005	TR21	10	Oks1	15	0	0	0	0	0	0	0	0	0	0	0	0	0	3	0	0	2	0	0	3	0	0	0	0	0	0	0	0
2005	TR21	15	Oks1	15	0	0	0	0	0	0	0	0	0	0	0	1	0	0	0	0	1	0	0	3	0	0	0	0	0	0	0	1
2005	TR21	20	Oks1	15	0	0	0	0	0	0	0	0	0	0	0	0	0	0	0	0	3	0	0	0	0	0	0	0	0	0	0	1
2005	TR22	0	Oks1	15	0	1	0	0	0	0	0	0	1	0	0	0	0	3	0	0	1	0	0	11	0	0	0	0	0	0	0	0
2005	TR22	5	Oks1	15	0	0	0	0	0	0	0	0	0	0	1	0	0	1	0	0	1	0	0	0	0	0	0	0	0	0	0	0
2005	TR22	10	Oks1	15	0	0	0	0	0	0	0	0	0	0	0	1	0	0	1	0	2	0	1	5	0	0	0	0	0	0	0	1
2005	TR22	15	Oks1	15	0	0	0	0	0	0	0	0	0	0	0	0	0	1	0	0	0	0	0	0	0	0	0	0	0	0	0	0
2005	TR22	20	Oks1	15	0	0	0	0	0	0	0	0	0	0	0	0	0	7	0	0	3	0	0	0	0	0	0	0	0	0	0	0
2005	TR23	0	Oks1	15	0	0	0	0	1	0	0	0	2	0	0	1	0	0	0	0	4	0	1	2	0	0	0	0	0	0	1	0
2005	TR23	5	Oks1	15	0	0	0	0	0	0	0	0	0	0	0	0	0	0	0	0	2	0	0	7	0	0	0	0	0	0	0	0
2005	TR23	10	Oks1	15	0	0	0	0	0	0	0	0	0	0	0	0	0	6	0	0	1	0	0	0	0	0	0	0	0	0	0	0
2005	TR23	15	Oks1	15	0	0	0	0	0	0	0	0	0	0	0	0	0	4	0	0	1	0	0	0	0	0	0	0	0	0	0	0
2005	TR23	20	Oks1	15	0	0	0	0	0	0	0	0	0	0	0	0	0	0	0	0	0	0	3	0	0	0	0	0	0	0	0	0
2005	TR24	0	Oks1	15	0	0	0	0	0	0	0	0	1	0	0	0	0	1	0	0	3	0	0	0	0	0	0	0	0	0	0	0
2005	TR24	5	Oks1	15	0	0	0	0	0	0	0	0	0	0	0	0	0	2	0	0	0	0	0	0	0	0	0	0	0	0	0	0
2005	TR24	10	Oks1	15	0	0	0	0	0	0	0	0	0	0	0	0	0	5	0	0	2	0	0	0	0	0	0	0	0	0	0	0
2005	TR24	15	Oks1	15	0	0	0	0	0	0	0	0	0	0	0	0	0	1	0	0	0	0	1	0	0	0	0	0	0	0	0	0
2005	TR24	20	Oks1	15	0	0	0	0	0	0	0	0	0	0	0	0	0	0	0	0	0	0	0	0	0	0	0	0	0	0	0	0
2005	TR25	0	Oks1	15	0	0	0	0	0	0	0	0	0	0	0	0	0	0	0	0	5	0	2	0	1	0	0	0	0	0	0	0
2005	TR25	5	Oks1	15	0	0	0	0	0	0	0	0	0	0	0	4	0	0	0	0	4	0	0	0	0	0	0	0	0	0	0	1
2005	TR25	10	Oks1	15	0	0	0	0	0	0	0	0	0	0	0	5	0	0	0	0	0	0	0	2	0	0	0	0	0	0	0	0
2005	TR25	15	Oks1	15	0	0	0	0	0	0	0	0	0	0	0	0	0	0	0	0	6	0	0	0	0	0	0	0	0	0	0	0
2005	TR25	20	Oks1	15	0	0	0	0	0	0	0	0	0	0	0	0	0	2	0	0	1	0	0	0	0	0	0	0	0	0	0	0
2005	TR26	0	Oks2	15	0	0	0	0	0	0	0	0	0	0	0	0	0	0	0	1	4	0	9	0	0	0	0	0	0	9	2	0
2005	TR26	5	Oks2	15	0	0	0	0	0	0	0	0	0	0	0	0	0	0	0	0	1	0	4	0	0	2	0	0	0	0	0	0
2005	TR26	10	Oks2	15	0	0	0	0	0	0	0	0	0	0	1	0	0	0	0	0	1	0	0	0	0	0	0	0	0	0	3	0
2005	TR26	15	Oks2	15	0	0	0	0	0	0	0	0	0	0	0	0	0	0	0	0	3	0	7	0	0	0	0	0	0	0	0	0
2005	TR26	20	Oks2	15	0	0	0	0	0	0	0	0	0	0	0	0	0	0	0	0	6	0	88	0	0	0	0	0	0	0	0	0
2005	TR27	0	Oks2	15	0	0	0	0	0	0	0	0	0	0	0	0	0	2	0	0	6	0	6	0	0	1	0	0	0	0	0	0
2005	TR27	5	Oks2	15	0	0	0	0	0	0	0	0	0	0	0	0	0	4	0	0	1	0	25	0	0	0	0	0	0	0	0	0
2005	TR27	10	Oks2	15	0	0	0	0	0	0	0	0	0	0	0	0	0	1	0	0	3	0	19	0	0	0	0	0	0	0	1	0
2005	TR27	15	Oks2	15	0	0	0	0	0	0	0	0	0	0	0	0	0	4	0	0	7	0	19	0	0	0	0	0	0	0	2	0
2005	TR27	20	Oks2	15	0	0	0	0	0	0	0	0	0	0	0	0	0	2	0	0	1	0	0	0	0	0	0	0	0	0	0	0
2005	TR28	0	Oks2	15	0	0	0	0	0	0	0	0	0	0	0	0	0	0	0	0	0	0	15	0	0	0	0	0	0	0	0	0
2005	TR28	5	Oks2	15	0	0	0	0	0	0	0	0	0	0	0	0	0	0	0	0	0	0	0	0	0	0	0	0	0	0	0	0
2005	TR28	10	Oks2	15	0	1	0	0	0	0	0	0	0	0	0	0	0	2	0	0	2	0	5	0	0	0	0	0	0	0	0	0
2005	TR28	15	Oks2	15	0	0	0	0	0	0	0	0	0	0	0	0	0	1	0	0	0	0	4	0	0	0	0	0	0	0	0	0
2005	TR28	20	Oks2	15	0	0	0	0	0	0	0	0	0	0	0	0	0	4	0	0	0	1	8	0	0	0	0	0	0	0	0	0
2005	TR29	0	Oks2	15	0	0	0	0	0	0	0	0	0	0	0	0	0	0	0	3	3	0	14	0	0	0	0	0	0	2	0	0
2005	TR29	5	Oks2	15	0	0	0	0	0	0	0	0	0	0	0	0	0	1	0	0	1	0	4	0	0	0	0	0	0	0	0	0
2005	TR29	10	Oks2	15	0	0	0	0	0	0	0	0	0	0	0	0	0	1	0	0	0	0	10	0	0	0	0	0	0	0	0	0
2005	TR29	15	Oks2	15	0	0	0	0	0	0	0	0	0	0	0	0	0	2	0	0	0	0	21	0	0	0	0	0	0	0	0	0
2005	TR29	20	Oks2	15	0	0	0	0	0	0	0	0	0	0	0	0	0	1	0	0	4	0	21	0	0	0	0	0	0	0	0	2
2005	TR30	0	Oks2	15	0	0	0	0	0	0	0	0	0	0	0	0	0	4	0	2	4	0	10	0	0	7	0	0	0	2	0	0
2005	TR30	5	Oks2	15	0	0	0	0	0	0	0	0	0	0	0	0	0	3	0	0	0	0	1	0	0	0	0	0	0	0	0	0
2005	TR30	10	Oks2	15	0	0	0	0	0	0	0	0	0	0	0	0	0	2	0	0	0	0	1	0	0	0	0	0	0	0	0	0
2005	TR30	15	Oks2	15	0	0	0	0	0	0	0	0	0	0	0	0	0	2	0	0	1	0	2	0	0	0	0	0	0	0	0	0
2005	TR30	20	Oks2	15	0	0	0	0	0	0	0	0	0	0	0	0	0	0	0	0	1	0	2	0	0	0	0	0	0	0	0	0
