# Supplementary material for: Resilience of native ant community against invasion of exotic ants after anthropogenic disturbances of forest habitats
Source: Ecol Evol. 2022 Jul 11;12(7):e9073. doi: 10.1002/ece3.9073 (PMC9272207; doi:10.1002/ece3.9073)
Supplement: Supplementary file 7 — Appendix S7 [file ECE3-12-e9073-s012.csv]

year	site	dist	forestID	age	ag	pal	pb	pf	tea	tb	cn
2005	TR1	0	Iji	5	0	0	0	4	0	0	0
2005	TR1	5	Iji	5	0	0	0	0	0	0	0
2005	TR1	10	Iji	5	0	0	0	0	0	0	0
2005	TR1	15	Iji	5	0	0	0	0	0	0	0
2005	TR1	20	Iji	5	0	0	0	0	0	0	0
2005	TR2	0	Iji	5	0	0	0	0	0	0	0
2005	TR2	5	Iji	5	0	0	0	0	0	0	0
2005	TR2	10	Iji	5	0	0	0	0	0	0	0
2005	TR2	15	Iji	5	0	0	0	0	0	0	0
2005	TR2	20	Iji	5	0	0	0	0	0	0	0
2005	TR3	0	Iji	5	0	0	0	2	0	0	0
2005	TR3	5	Iji	5	0	0	0	2	0	0	0
2005	TR3	10	Iji	5	0	0	0	12	0	0	0
2005	TR3	15	Iji	5	0	0	0	0	0	0	0
2005	TR3	20	Iji	5	0	0	0	4	0	0	0
2005	TR4	0	Iji	5	0	0	0	2	0	0	0
2005	TR4	5	Iji	5	0	0	0	0	0	0	0
2005	TR4	10	Iji	5	0	0	0	0	0	0	0
2005	TR4	15	Iji	5	0	0	0	1	0	0	0
2005	TR4	20	Iji	5	0	0	0	1	4	0	0
2005	TR5	0	Iji	5	0	0	0	2	0	0	0
2005	TR5	5	Iji	5	0	0	0	2	0	0	0
2005	TR5	10	Iji	5	0	0	0	1	0	0	0
2005	TR5	15	Iji	5	0	0	0	0	0	0	0
2005	TR5	20	Iji	5	0	0	0	0	0	0	0
2005	TR9	0	Okn1	25	0	0	0	0	0	0	0
2005	TR9	5	Okn1	25	0	0	0	0	0	1	0
2005	TR9	10	Okn1	25	0	0	0	0	0	0	0
2005	TR9	15	Okn1	25	0	0	0	0	0	0	0
2005	TR9	20	Okn1	25	0	0	0	0	0	0	0
2005	TR8	0	Okn1	25	0	0	0	0	0	0	0
2005	TR8	5	Okn1	25	0	0	0	0	0	0	0
2005	TR8	10	Okn1	25	0	0	0	0	0	0	0
2005	TR8	15	Okn1	25	0	0	0	0	0	0	0
2005	TR8	20	Okn1	25	0	0	0	0	0	0	0
2005	TR7	0	Okn1	25	0	0	0	0	0	0	0
2005	TR7	5	Okn1	25	0	0	0	0	0	0	0
2005	TR7	10	Okn1	25	0	0	0	0	0	0	0
2005	TR7	15	Okn1	25	0	0	0	0	0	0	0
2005	TR7	20	Okn1	25	0	0	0	0	0	0	0
2005	TR6	0	Okn1	25	0	0	0	0	0	0	0
2005	TR6	5	Okn1	25	0	0	0	0	0	0	0
2005	TR6	10	Okn1	25	0	0	0	0	0	0	0
2005	TR6	15	Okn1	25	0	0	0	0	0	0	0
2005	TR6	20	Okn1	25	0	0	0	0	0	0	0
2005	TR11	0	Okn1	25	0	0	0	0	0	0	0
2005	TR11	5	Okn1	25	0	0	0	0	0	0	0
2005	TR11	10	Okn1	25	0	0	0	0	0	0	0
2005	TR11	15	Okn1	25	0	0	0	0	0	0	0
2005	TR11	20	Okn1	25	0	0	0	0	0	0	0
2005	TR15	0	Okn2	25	0	0	0	2	0	0	0
2005	TR15	5	Okn2	25	0	0	0	0	0	0	0
2005	TR15	10	Okn2	25	0	0	0	0	0	0	0
2005	TR15	15	Okn2	25	0	0	0	0	0	0	0
2005	TR15	20	Okn2	25	0	0	0	0	0	0	0
2005	TR13	0	Okn2	25	0	0	0	0	0	0	0
2005	TR13	5	Okn2	25	0	0	0	0	0	0	0
2005	TR13	10	Okn2	25	0	0	0	0	0	0	0
2005	TR13	15	Okn2	25	0	0	0	0	0	0	0
2005	TR13	20	Okn2	25	0	0	0	0	0	0	0
2005	TR14	0	Okn2	25	0	0	0	0	0	0	0
2005	TR14	5	Okn2	25	0	0	0	0	0	0	0
2005	TR14	10	Okn2	25	0	0	0	0	0	0	0
2005	TR14	15	Okn2	25	0	0	0	0	0	0	0
2005	TR14	20	Okn2	25	0	0	0	0	0	0	0
2005	TR10	0	Okn2	25	2	0	0	0	0	0	0
2005	TR10	5	Okn2	25	0	0	0	0	0	0	0
2005	TR10	10	Okn2	25	0	0	0	0	0	0	0
2005	TR10	15	Okn2	25	0	0	0	0	0	0	0
2005	TR10	20	Okn2	25	0	0	0	0	0	0	0
2005	TR12	0	Okn2	25	0	0	0	0	0	0	0
2005	TR12	5	Okn2	25	0	0	0	0	0	0	0
2005	TR12	10	Okn2	25	0	0	0	0	0	0	0
2005	TR12	15	Okn2	25	0	0	0	0	0	0	0
2005	TR12	20	Okn2	25	0	0	0	0	0	0	0
2005	TR16	0	Uka	5	0	0	0	0	0	0	0
2005	TR16	5	Uka	5	0	0	0	0	0	0	0
2005	TR16	10	Uka	5	0	0	0	0	0	0	0
2005	TR16	15	Uka	5	0	0	0	0	0	0	0
2005	TR16	20	Uka	5	0	0	0	0	0	0	0
2005	TR17	0	Uka	5	0	0	1	0	0	0	4
2005	TR17	5	Uka	5	0	0	0	0	0	0	0
2005	TR17	10	Uka	5	0	0	0	0	0	0	0
2005	TR17	15	Uka	5	0	0	0	0	0	0	0
2005	TR17	20	Uka	5	0	0	0	0	0	0	0
2005	TR18	0	Uka	5	0	0	0	0	0	0	0
2005	TR18	5	Uka	5	0	0	0	0	0	0	0
2005	TR18	10	Uka	5	0	0	0	0	0	0	0
2005	TR18	15	Uka	5	0	0	0	0	0	0	0
2005	TR18	20	Uka	5	0	0	0	0	0	0	0
2005	TR19	0	Uka	5	0	0	0	0	0	0	0
2005	TR19	5	Uka	5	0	0	0	0	0	0	0
2005	TR19	10	Uka	5	0	0	0	0	0	0	0
2005	TR19	15	Uka	5	0	0	0	0	0	0	0
2005	TR19	20	Uka	5	0	0	0	0	0	0	0
2005	TR20	0	Uka	5	0	0	0	0	0	0	0
2005	TR20	5	Uka	5	0	0	0	0	0	0	0
2005	TR20	10	Uka	5	0	0	0	0	0	0	0
2005	TR20	15	Uka	5	0	0	0	0	0	0	0
2005	TR20	20	Uka	5	0	0	0	0	0	0	0
2005	TR21	0	Oks1	15	0	0	0	0	0	0	0
2005	TR21	5	Oks1	15	0	0	0	0	0	0	0
2005	TR21	10	Oks1	15	0	0	0	0	0	0	0
2005	TR21	15	Oks1	15	0	0	0	0	0	0	0
2005	TR21	20	Oks1	15	0	0	0	0	0	0	0
2005	TR22	0	Oks1	15	0	0	0	0	0	0	0
2005	TR22	5	Oks1	15	0	0	0	0	0	0	0
2005	TR22	10	Oks1	15	0	0	0	0	0	0	0
2005	TR22	15	Oks1	15	0	0	0	0	0	0	0
2005	TR22	20	Oks1	15	0	0	0	0	0	0	0
2005	TR23	0	Oks1	15	0	0	0	0	0	0	0
2005	TR23	5	Oks1	15	0	0	0	0	0	0	0
2005	TR23	10	Oks1	15	0	0	0	0	0	0	0
2005	TR23	15	Oks1	15	0	0	0	0	0	0	0
2005	TR23	20	Oks1	15	0	0	0	0	0	0	0
2005	TR24	0	Oks1	15	0	0	0	0	1	0	0
2005	TR24	5	Oks1	15	0	0	0	5	0	0	0
2005	TR24	10	Oks1	15	0	0	0	1	0	0	0
2005	TR24	15	Oks1	15	0	0	0	0	0	0	0
2005	TR24	20	Oks1	15	0	0	0	0	0	0	0
2005	TR25	0	Oks1	15	0	0	0	0	0	0	0
2005	TR25	5	Oks1	15	0	0	0	0	0	0	0
2005	TR25	10	Oks1	15	0	0	0	0	0	0	0
2005	TR25	15	Oks1	15	0	0	0	0	0	0	0
2005	TR25	20	Oks1	15	0	0	0	0	0	0	0
2005	TR26	0	Oks2	15	0	2	0	3	2	0	0
2005	TR26	5	Oks2	15	0	0	0	1	0	0	0
2005	TR26	10	Oks2	15	0	0	0	0	0	0	0
2005	TR26	15	Oks2	15	0	0	0	0	0	0	0
2005	TR26	20	Oks2	15	0	0	0	3	0	0	0
2005	TR27	0	Oks2	15	0	0	0	0	0	0	0
2005	TR27	5	Oks2	15	0	0	0	0	0	0	0
2005	TR27	10	Oks2	15	0	0	0	0	0	0	0
2005	TR27	15	Oks2	15	0	0	0	0	0	0	0
2005	TR27	20	Oks2	15	0	0	0	0	0	0	0
2005	TR28	0	Oks2	15	0	0	0	0	0	0	0
2005	TR28	5	Oks2	15	0	0	0	0	0	0	0
2005	TR28	10	Oks2	15	0	0	0	0	0	0	0
2005	TR28	15	Oks2	15	0	0	0	0	0	0	0
2005	TR28	20	Oks2	15	0	0	0	0	0	0	0
2005	TR29	0	Oks2	15	0	0	0	5	0	0	0
2005	TR29	5	Oks2	15	0	0	0	0	0	0	0
2005	TR29	10	Oks2	15	0	0	0	0	0	0	0
2005	TR29	15	Oks2	15	0	0	0	0	0	0	0
2005	TR29	20	Oks2	15	0	0	0	0	0	0	0
2005	TR30	0	Oks2	15	0	0	0	0	4	0	0
2005	TR30	5	Oks2	15	0	0	0	0	0	0	0
2005	TR30	10	Oks2	15	0	0	0	0	1	0	0
2005	TR30	15	Oks2	15	0	0	0	0	1	0	0
2005	TR30	20	Oks2	15	0	0	0	0	0	0	0
