# Supplementary material for: Resilience of native ant community against invasion of exotic ants after anthropogenic disturbances of forest habitats
Source: Ecol Evol. 2022 Jul 11;12(7):e9073. doi: 10.1002/ece3.9073 (PMC9272207; doi:10.1002/ece3.9073)
Supplement: Supplementary file 10 — Appendix S10 [file ECE3-12-e9073-s009.csv]

age	dist	site	temp	temp2	Qid	year
5	0	TR1-1	24.8	24.885	age5_1_0	2005
5	5	TR1-2	24.2	24.03	age5_1_5	2005
5	10	TR1-3	23.4	23.595	age5_1_10	2005
5	15	TR1-4	22.6	23.475	age5_1_15	2005
5	20	TR1-5	22.4	23.3125	age5_1_20	2005
5	0	TR2-1	24.8	24.885	age5_1_0	2005
5	5	TR2-2	23.9	24.03	age5_1_5	2005
5	10	TR2-3	23.8	23.595	age5_1_10	2005
5	15	TR2-4	24.1	23.475	age5_1_15	2005
5	20	TR2-5	24.3	23.3125	age5_1_20	2005
5	0	TR3-1	23.6	24.885	age5_1_0	2005
5	5	TR3-2	23.3	24.03	age5_1_5	2005
5	10	TR3-3	22	23.595	age5_1_10	2005
5	15	TR3-4	21.9	23.475	age5_1_15	2005
5	20	TR3-5	22	23.3125	age5_1_20	2005
5	0	TR4-1	25	24.885	age5_1_0	2005
5	5	TR4-2	21.9	24.03	age5_1_5	2005
5	10	TR4-3	21.7	23.595	age5_1_10	2005
5	15	TR4-4	21.2	23.475	age5_1_15	2005
5	20	TR4-5	21.3	23.3125	age5_1_20	2005
5	0	TR5-1	26.7	24.885	age5_1_0	2005
5	5	TR5-2	24.9	24.03	age5_1_5	2005
5	10	TR5-3	24.1	23.595	age5_1_10	2005
5	15	TR5-4	23.8	23.475	age5_1_15	2005
5	20	TR5-5	23.4	23.3125	age5_1_20	2005
5	0	TR16-1	20.9	24.885	age5_2_0	2005
5	5	TR16-2	20.3	24.03	age5_2_5	2005
5	10	TR16-3	20	23.595	age5_2_10	2005
5	15	TR16-4	19.8	23.475	age5_2_15	2005
5	20	TR16-5	19.4	23.3125	age5_2_20	2005
5	0	TR17-1	19.7	24.885	age5_2_0	2005
5	5	TR17-2	19.6	24.03	age5_2_5	2005
5	10	TR17-3	19.6	23.595	age5_2_10	2005
5	15	TR17-4	19.5	23.475	age5_2_15	2005
5	20	TR17-5	19.3	23.3125	age5_2_20	2005
5	0	TR18-1	20.1	24.885	age5_2_0	2005
5	5	TR18-2	19.8	24.03	age5_2_5	2005
5	10	TR18-3	19.7	23.595	age5_2_10	2005
5	15	TR18-4	19.8	23.475	age5_2_15	2005
5	20	TR18-5	20.1	23.3125	age5_2_20	2005
5	0	TR19-1	22.8	24.885	age5_2_0	2005
5	5	TR19-2	20.7	24.03	age5_2_5	2005
5	10	TR19-3	19.8	23.595	age5_2_10	2005
5	15	TR19-4	19.6	23.475	age5_2_15	2005
5	20	TR19-5	19	23.3125	age5_2_20	2005
5	0	TR20-1	19	24.885	age5_2_0	2005
5	5	TR20-2	18.8	24.03	age5_2_5	2005
5	10	TR20-3	18.6	23.595	age5_2_10	2005
5	15	TR20-4	18.6	23.475	age5_2_15	2005
5	20	TR20-5	18.9	23.3125	age5_2_20	2005
5	0	TR1-1	28.5	24.885	age5_1_0	2006
5	5	TR1-2	28.6	24.03	age5_1_5	2006
5	10	TR1-3	27.9	23.595	age5_1_10	2006
5	15	TR1-4	26.5	23.475	age5_1_15	2006
5	20	TR1-5	27.0	23.3125	age5_1_20	2006
5	0	TR2-1	27.9	24.885	age5_1_0	2006
5	5	TR2-2	27.1	24.03	age5_1_5	2006
5	10	TR2-3	26.6	23.595	age5_1_10	2006
5	15	TR2-4	26.7	23.475	age5_1_15	2006
5	20	TR2-5	26.6	23.3125	age5_1_20	2006
5	0	TR3-1	28.3	24.885	age5_1_0	2006
5	5	TR3-2	27.7	24.03	age5_1_5	2006
5	10	TR3-3	26.7	23.595	age5_1_10	2006
5	15	TR3-4	27.6	23.475	age5_1_15	2006
5	20	TR3-5	27.1	23.3125	age5_1_20	2006
5	0	TR4-1	28.5	24.885	age5_1_0	2006
5	5	TR4-2	27.4	24.03	age5_1_5	2006
5	10	TR4-3	27.3	23.595	age5_1_10	2006
5	15	TR4-4	27.0	23.475	age5_1_15	2006
5	20	TR4-5	27.1	23.3125	age5_1_20	2006
5	0	TR5-1	29.3	24.885	age5_1_0	2006
5	5	TR5-2	28.6	24.03	age5_1_5	2006
5	10	TR5-3	28.1	23.595	age5_1_10	2006
5	15	TR5-4	27.7	23.475	age5_1_15	2006
5	20	TR5-5	27.1	23.3125	age5_1_20	2006
5	0	TR16-1	26.3	24.885	age5_2_0	2006
5	5	TR16-2	25.2	24.03	age5_2_5	2006
5	10	TR16-3	25.1	23.595	age5_2_10	2006
5	15	TR16-4	24.7	23.475	age5_2_15	2006
5	20	TR16-5	24.6	23.3125	age5_2_20	2006
5	0	TR17-1	25.6	24.885	age5_2_0	2006
5	5	TR17-2	25.5	24.03	age5_2_5	2006
5	10	TR17-3	25.0	23.595	age5_2_10	2006
5	15	TR17-4	24.9	23.475	age5_2_15	2006
5	20	TR17-5	24.4	23.3125	age5_2_20	2006
5	0	TR18-1	25.9	24.885	age5_2_0	2006
5	5	TR18-2	24.3	24.03	age5_2_5	2006
5	10	TR18-3	24.3	23.595	age5_2_10	2006
5	15	TR18-4	24.7	23.475	age5_2_15	2006
5	20	TR18-5	24.7	23.3125	age5_2_20	2006
5	0	TR19-1	25.7	24.885	age5_2_0	2006
5	5	TR19-2	23.9	24.03	age5_2_5	2006
5	10	TR19-3	24.2	23.595	age5_2_10	2006
5	15	TR19-4	24.4	23.475	age5_2_15	2006
5	20	TR19-5	24.2	23.3125	age5_2_20	2006
5	0	TR20-1	24.5	24.885	age5_2_0	2006
5	5	TR20-2	25.1	24.03	age5_2_5	2006
5	10	TR20-3	24.3	23.595	age5_2_10	2006
5	15	TR20-4	24.8	23.475	age5_2_15	2006
5	20	TR20-5	23.5	23.3125	age5_2_20	2006
15	0	TR21-1	20.4	24.9125	age15_1_0	2005
15	5	TR21-2	20.4	24.2425	age15_1_5	2005
15	10	TR21-3	20.3	23.91	age15_1_10	2005
15	15	TR21-4	20.3	23.9175	age15_1_15	2005
15	20	TR21-5	20.3	23.8475	age15_1_20	2005
15	0	TR22-1	21.8	24.9125	age15_1_0	2005
15	5	TR22-2	21.2	24.2425	age15_1_5	2005
15	10	TR22-3	20.6	23.91	age15_1_10	2005
15	15	TR22-4	20.2	23.9175	age15_1_15	2005
15	20	TR22-5	20.4	23.8475	age15_1_20	2005
15	0	TR23-1	22.6	24.9125	age15_1_0	2005
15	5	TR23-2	21.1	24.2425	age15_1_5	2005
15	10	TR23-3	21.3	23.91	age15_1_10	2005
15	15	TR23-4	21.6	23.9175	age15_1_15	2005
15	20	TR23-5	21.8	23.8475	age15_1_20	2005
15	0	TR24-1	22.1	24.9125	age15_1_0	2005
15	5	TR24-2	21.2	24.2425	age15_1_5	2005
15	10	TR24-3	21.3	23.91	age15_1_10	2005
15	15	TR24-4	21.8	23.9175	age15_1_15	2005
15	20	TR24-5	21.4	23.8475	age15_1_20	2005
15	0	TR25-1	20.6	24.9125	age15_1_0	2005
15	5	TR25-2	20.7	24.2425	age15_1_5	2005
15	10	TR25-3	20.8	23.91	age15_1_10	2005
15	15	TR25-4	20.9	23.9175	age15_1_15	2005
15	20	TR25-5	21.2	23.8475	age15_1_20	2005
15	0	TR26-1	22.6	24.9125	age15_2_0	2005
15	5	TR26-2	22.8	24.2425	age15_2_5	2005
15	10	TR26-3	22.4	23.91	age15_2_10	2005
15	15	TR26-4	22.2	23.9175	age15_2_15	2005
15	20	TR26-5	22.1	23.8475	age15_2_20	2005
15	0	TR27-1	22.5	24.9125	age15_2_0	2005
15	5	TR27-2	22	24.2425	age15_2_5	2005
15	10	TR27-3	21.3	23.91	age15_2_10	2005
15	15	TR27-4	22	23.9175	age15_2_15	2005
15	20	TR27-5	22.1	23.8475	age15_2_20	2005
15	0	TR28-1	25.4	24.9125	age15_2_0	2005
15	5	TR28-2	23.5	24.2425	age15_2_5	2005
15	10	TR28-3	22.9	23.91	age15_2_10	2005
15	15	TR28-4	21.4	23.9175	age15_2_15	2005
15	20	TR28-5	21.5	23.8475	age15_2_20	2005
15	0	TR29-1	24.2	24.9125	age15_2_0	2005
15	5	TR29-2	23.1	24.2425	age15_2_5	2005
15	10	TR29-3	22.9	23.91	age15_2_10	2005
15	15	TR29-4	24.4	23.9175	age15_2_15	2005
15	20	TR29-5	23.9	23.8475	age15_2_20	2005
15	0	TR30-1	23.6	24.9125	age15_2_0	2005
15	5	TR30-2	22.8	24.2425	age15_2_5	2005
15	10	TR30-3	22.6	23.91	age15_2_10	2005
15	15	TR30-4	22.8	23.9175	age15_2_15	2005
15	20	TR30-5	23.5	23.8475	age15_2_20	2005
15	0	TR21-1	28.0	24.9125	age15_1_0	2006
15	5	TR21-2	26.7	24.2425	age15_1_5	2006
15	10	TR21-3	26.0	23.91	age15_1_10	2006
15	15	TR21-4	26.0	23.9175	age15_1_15	2006
15	20	TR21-5	25.5	23.8475	age15_1_20	2006
15	0	TR22-1	26.8	24.9125	age15_1_0	2006
15	5	TR22-2	26.2	24.2425	age15_1_5	2006
15	10	TR22-3	25.9	23.91	age15_1_10	2006
15	15	TR22-4	25.5	23.9175	age15_1_15	2006
15	20	TR22-5	25.3	23.8475	age15_1_20	2006
15	0	TR23-1	29.6	24.9125	age15_1_0	2006
15	5	TR23-2	27.2	24.2425	age15_1_5	2006
15	10	TR23-3	26.8	23.91	age15_1_10	2006
15	15	TR23-4	26.6	23.9175	age15_1_15	2006
15	20	TR23-5	26.0	23.8475	age15_1_20	2006
15	0	TR24-1	26.1	24.9125	age15_1_0	2006
15	5	TR24-2	25.8	24.2425	age15_1_5	2006
15	10	TR24-3	25.5	23.91	age15_1_10	2006
15	15	TR24-4	25.3	23.9175	age15_1_15	2006
15	20	TR24-5	24.7	23.8475	age15_1_20	2006
15	0	TR25-1	25.1	24.9125	age15_1_0	2006
15	5	TR25-2	24.9	24.2425	age15_1_5	2006
15	10	TR25-3	24.8	23.91	age15_1_10	2006
15	15	TR25-4	24.5	23.9175	age15_1_15	2006
15	20	TR25-5	24.7	23.8475	age15_1_20	2006
15	0	TR26-1	27.7	24.9125	age15_2_0	2006
15	5	TR26-2	27.2	24.2425	age15_2_5	2006
15	10	TR26-3	26.5	23.91	age15_2_10	2006
15	15	TR26-4	26.3	23.9175	age15_2_15	2006
15	20	TR26-5	27.0	23.8475	age15_2_20	2006
15	0	TR27-1	26.8	24.9125	age15_2_0	2006
15	5	TR27-2	26.6	24.2425	age15_2_5	2006
15	10	TR27-3	26.4	23.91	age15_2_10	2006
15	15	TR27-4	26.9	23.9175	age15_2_15	2006
15	20	TR27-5	26.2	23.8475	age15_2_20	2006
15	0	TR28-1	27.8	24.9125	age15_2_0	2006
15	5	TR28-2	27.3	24.2425	age15_2_5	2006
15	10	TR28-3	26.4	23.91	age15_2_10	2006
15	15	TR28-4	26.6	23.9175	age15_2_15	2006
15	20	TR28-5	25.9	23.8475	age15_2_20	2006
15	0	TR29-1	27.6	24.9125	age15_2_0	2006
15	5	TR29-2	26.6	24.2425	age15_2_5	2006
15	10	TR29-3	26.6	23.91	age15_2_10	2006
15	15	TR29-4	27.0	23.9175	age15_2_15	2006
15	20	TR29-5	27.0	23.8475	age15_2_20	2006
15	0	TR30-1	27.3	24.9125	age15_2_0	2006
15	5	TR30-2	27.8	24.2425	age15_2_5	2006
15	10	TR30-3	27.1	23.91	age15_2_10	2006
15	15	TR30-4	26.3	23.9175	age15_2_15	2006
15	20	TR30-5	26.7	23.8475	age15_2_20	2006
25	0	TR9-1	20.5	24.44	age25_1_0	2005
25	5	TR9-2	20.1	23.5325	age25_1_5	2005
25	10	TR9-3	20.3	22.8925	age25_1_10	2005
25	15	TR9-4	20	22.495	age25_1_15	2005
25	20	TR9-5	19.9	22.4575	age25_1_20	2005
25	0	TR8-1	25	24.44	age25_1_0	2005
25	5	TR8-2	22.3	23.5325	age25_1_5	2005
25	10	TR8-3	21.8	22.8925	age25_1_10	2005
25	15	TR8-4	20.6	22.495	age25_1_15	2005
25	20	TR8-5	20.6	22.4575	age25_1_20	2005
25	0	TR7-1	24.4	24.44	age25_1_0	2005
25	5	TR7-2	23.1	23.5325	age25_1_5	2005
25	10	TR7-3	21.9	22.8925	age25_1_10	2005
25	15	TR7-4	20.4	22.495	age25_1_15	2005
25	20	TR7-5	19.9	22.4575	age25_1_20	2005
25	0	TR6-1	23.7	24.44	age25_1_0	2005
25	5	TR6-2	22.2	23.5325	age25_1_5	2005
25	10	TR6-3	21.1	22.8925	age25_1_10	2005
25	15	TR6-4	20.2	22.495	age25_1_15	2005
25	20	TR6-5	19.8	22.4575	age25_1_20	2005
25	0	TR11-1	21.6	24.44	age25_1_0	2005
25	5	TR11-2	21.2	23.5325	age25_1_5	2005
25	10	TR11-3	20.5	22.8925	age25_1_10	2005
25	15	TR11-4	19.7	22.495	age25_1_15	2005
25	20	TR11-5	19.9	22.4575	age25_1_20	2005
25	0	TR15-1	21.4	24.44	age25_2_0	2005
25	5	TR15-2	21	23.5325	age25_2_5	2005
25	10	TR15-3	20.3	22.8925	age25_2_10	2005
25	15	TR15-4	20.1	22.495	age25_2_15	2005
25	20	TR15-5	20	22.4575	age25_2_20	2005
25	0	TR13-1	24.1	24.44	age25_2_0	2005
25	5	TR13-2	21.8	23.5325	age25_2_5	2005
25	10	TR13-3	21.3	22.8925	age25_2_10	2005
25	15	TR13-4	20.8	22.495	age25_2_15	2005
25	20	TR13-5	21.1	22.4575	age25_2_20	2005
25	0	TR14-1	25.1	24.44	age25_2_0	2005
25	5	TR14-2	23.2	23.5325	age25_2_5	2005
25	10	TR14-3	21.8	22.8925	age25_2_10	2005
25	15	TR14-4	21.5	22.495	age25_2_15	2005
25	20	TR14-5	21.1	22.4575	age25_2_20	2005
25	0	TR10-1	24.7	24.44	age25_2_0	2005
25	5	TR10-2	22.5	23.5325	age25_2_5	2005
25	10	TR10-3	20.8	22.8925	age25_2_10	2005
25	15	TR10-4	20.1	22.495	age25_2_15	2005
25	20	TR10-5	20.3	22.4575	age25_2_20	2005
25	0	TR12-1	23.8	24.44	age25_2_0	2005
25	5	TR12-2	23	23.5325	age25_2_5	2005
25	10	TR12-3	21.2	22.8925	age25_2_10	2005
25	15	TR12-4	21.6	22.495	age25_2_15	2005
25	20	TR12-5	21.3	22.4575	age25_2_20	2005
25	0	TR9-1	24.5	24.44	age25_1_0	2006
25	5	TR9-2	24.6	23.5325	age25_1_5	2006
25	10	TR9-3	24.3	22.8925	age25_1_10	2006
25	15	TR9-4	24.1	22.495	age25_1_15	2006
25	20	TR9-5	24.1	22.4575	age25_1_20	2006
25	0	TR8-1	24.3	24.44	age25_1_0	2006
25	5	TR8-2	24.0	23.5325	age25_1_5	2006
25	10	TR8-3	24.2	22.8925	age25_1_10	2006
25	15	TR8-4	24.3	22.495	age25_1_15	2006
25	20	TR8-5	24.5	22.4575	age25_1_20	2006
25	0	TR7-1	24.7	24.44	age25_1_0	2006
25	5	TR7-2	24.1	23.5325	age25_1_5	2006
25	10	TR7-3	23.6	22.8925	age25_1_10	2006
25	15	TR7-4	23.5	22.495	age25_1_15	2006
25	20	TR7-5	23.7	22.4575	age25_1_20	2006
25	0	TR6-1	25.0	24.44	age25_1_0	2006
25	5	TR6-2	24.6	23.5325	age25_1_5	2006
25	10	TR6-3	24.5	22.8925	age25_1_10	2006
25	15	TR6-4	23.7	22.495	age25_1_15	2006
25	20	TR6-5	23.7	22.4575	age25_1_20	2006
25	0	TR11-1	24.9	24.44	age25_1_0	2006
25	5	TR11-2	24.7	23.5325	age25_1_5	2006
25	10	TR11-3	24.5	22.8925	age25_1_10	2006
25	15	TR11-4	24.1	22.495	age25_1_15	2006
25	20	TR11-5	24.2	22.4575	age25_1_20	2006
25	0	TR15-1	27.1	24.44	age25_2_0	2006
25	5	TR15-2	25.7	23.5325	age25_2_5	2006
25	10	TR15-3	25.0	22.8925	age25_2_10	2006
25	15	TR15-4	24.9	22.495	age25_2_15	2006
25	20	TR15-5	24.3	22.4575	age25_2_20	2006
25	0	TR13-1	26.6	24.44	age25_2_0	2006
25	5	TR13-2	25.9	23.5325	age25_2_5	2006
25	10	TR13-3	24.9	22.8925	age25_2_10	2006
25	15	TR13-4	24.7	22.495	age25_2_15	2006
25	20	TR13-5	24.9	22.4575	age25_2_20	2006
25	0	TR14-1	25.8	24.44	age25_2_0	2006
25	5	TR14-2	25.7	23.5325	age25_2_5	2006
25	10	TR14-3	24.8	22.8925	age25_2_10	2006
25	15	TR14-4	24.8	22.495	age25_2_15	2006
25	20	TR14-5	25.1	22.4575	age25_2_20	2006
25	0	TR10-1	26.1	24.44	age25_2_0	2006
25	5	TR10-2	25.4	23.5325	age25_2_5	2006
25	10	TR10-3	25.9	22.8925	age25_2_10	2006
25	15	TR10-4	25.4	22.495	age25_2_15	2006
25	20	TR10-5	25.2	22.4575	age25_2_20	2006
25	0	TR12-1	25.8	24.44	age25_2_0	2006
25	5	TR12-2	25.9	23.5325	age25_2_5	2006
25	10	TR12-3	25.3	22.8925	age25_2_10	2006
25	15	TR12-4	25.5	22.495	age25_2_15	2006
25	20	TR12-5	25.8	22.4575	age25_2_20	2006
