# Supplementary material for: Resilience of native ant community against invasion of exotic ants after anthropogenic disturbances of forest habitats
Source: Ecol Evol. 2022 Jul 11;12(7):e9073. doi: 10.1002/ece3.9073 (PMC9272207; doi:10.1002/ece3.9073)
Supplement: Supplementary file 12 — Appendix S11 [file ECE3-12-e9073-s003.zip]

Archive with 3 entries (3 files):
- ece39073-sup-0012-Supinfo.R
- ece39073-sup-0013-Supinfo.R
- ece39073-sup-0014-Supinfo.R
