# Supplementary material for: Resilience of native ant community against invasion of exotic ants after anthropogenic disturbances of forest habitats
Source: Ecol Evol. 2022 Jul 11;12(7):e9073. doi: 10.1002/ece3.9073 (PMC9272207; doi:10.1002/ece3.9073)
Supplement: Supplementary file 12 — Appendix S11 [file ECE3-12-e9073-s003.zip › ece39073-sup-0012-Supinfo.R]

library(DHARMa)
library(MuMIn)
library(car)
library(MASS)

#Analyses of ant abundance
##Read data
T2005b<-read.csv("T2005_bait.csv") #T2005 means "exisotic species of data from 2005"
T2006b<-read.csv("T2006_bait.csv")
N2005b<-read.csv("N2005_bait.csv") #N2005 means "native species of data from 2005"
N2006b<-read.csv("N2006_bait.csv")

##Data curation
T2005bspec<-T2005b[6:ncol(T2005b)]
T2006bspec<-T2006b[6:ncol(T2006b)]
N2005bspec<-N2005b[6:ncol(N2005b)]
N2006bspec<-N2006b[6:ncol(N2006b)]
T2005bspec[T2005bspec>1] <- 1 
T2006bspec[T2006bspec>1] <- 1 
N2005bspec[N2005bspec>1] <- 1 
N2006bspec[N2006bspec>1] <- 1 

T2005btotal<-c()
for (i in 1:nrow(T2005b)){
  T2005btotal[i]<-sum(T2005bspec[i,])
}

T2006btotal<-c()
for (i in 1:nrow(T2006b)){
  T2006btotal[i]<-sum(T2006bspec[i,])
}

N2005btotal<-c()
for (i in 1:nrow(N2005b)){
  N2005btotal[i]<-sum(N2005bspec[i,])
}

N2006btotal<-c()
for (i in 1:nrow(N2006b)){
  N2006btotal[i]<-sum(N2006bspec[i,])
}

aa<-data.frame(T2005b[1:5],T2005btotal)
bb<-data.frame(T2006b[1:5],T2006btotal)
names(aa)<-c("year", "site", "dist", "forestID", "age", "total")
names(bb)<-c("year", "site", "dist", "forestID", "age", "total")
tramp_freq_b<-rbind(aa,bb)

#Statistical test for the relationship between species richness of exiotic ants and evironmental factors
##The data having the spatial correlation were excluded
tramp_freq_b_exIji2006<-tramp_freq_b[-(151:175),]
res2<-glm(total~forestID*dist+year,family=poisson,data=tramp_freq_b_exIji2006)
Anova(res2)
summary(res2)
testDispersion(res2,alternative="greater")
r.squaredLR(res2)
AIC(res2)
confint(res2)

#Statistical test for the relationship between species richness of native ants and evironmental factors
aaa<-data.frame(N2005b[1:5],N2005btotal)
bbb<-data.frame(N2006b[1:5],N2006btotal)
names(aaa)<-c("year", "site", "dist", "forestID", "age", "total")
names(bbb)<-c("year", "site", "dist", "forestID", "age", "total")
native_freq_b<-rbind(aaa,bbb)
res<-glm(total~forestID*dist+year,family=poisson,data=native_freq_b)
Anova(res)
summary(res)
testDispersion(res,alternative="greater")
r.squaredLR(res)
AIC(res)
confint(res)


#Spatial correlation analyses for species richness
#Native ants
#Data curation
native_freq_b2005Iji<-native_freq_b %>% dplyr::filter(year=="2005"&forestID=="Iji") %>% dplyr::arrange(dist)
native_freq_b2005Okn1<-native_freq_b %>% dplyr::filter(year=="2005"&forestID=="Okn1") %>% dplyr::arrange(dist)
native_freq_b2005Okn2<-native_freq_b %>% dplyr::filter(year=="2005"&forestID=="Okn2") %>% dplyr::arrange(dist)
native_freq_b2005Uka<-native_freq_b %>% dplyr::filter(year=="2005"&forestID=="Uka") %>% dplyr::arrange(dist)
native_freq_b2005Oks1<-native_freq_b %>% dplyr::filter(year=="2005"&forestID=="Oks1") %>% dplyr::arrange(dist)
native_freq_b2005Oks2<-native_freq_b %>% dplyr::filter(year=="2005"&forestID=="Oks2") %>% dplyr::arrange(dist)

native_freq_b2006Iji<-native_freq_b %>% dplyr::filter(year=="2006"&forestID=="Iji") %>% dplyr::arrange(dist)
native_freq_b2006Okn1<-native_freq_b %>% dplyr::filter(year=="2006"&forestID=="Okn1") %>% dplyr::arrange(dist)
native_freq_b2006Okn2<-native_freq_b %>% dplyr::filter(year=="2006"&forestID=="Okn2") %>% dplyr::arrange(dist)
native_freq_b2006Uka<-native_freq_b %>% dplyr::filter(year=="2006"&forestID=="Uka") %>% dplyr::arrange(dist)
native_freq_b2006Oks1<-native_freq_b %>% dplyr::filter(year=="2006"&forestID=="Oks1") %>% dplyr::arrange(dist)
native_freq_b2006Oks2<-native_freq_b %>% dplyr::filter(year=="2006"&forestID=="Oks2") %>% dplyr::arrange(dist)

#Analyis of the site Iji in 2005
N_b_2005Iji1<-c(native_freq_b2005Iji$total[1:length(native_freq_b2005Iji$total)-1])
N_b_2005Iji2<-c(native_freq_b2005Iji$total[2:length(native_freq_b2005Iji$total)])
N_b_2005Ijicol<-data.frame(nn,N_b_2005Iji1,N_b_2005Iji2)
newN_b_2005Ijicol<-N_b_2005Ijicol[c(-5,-10,-15,-20),]
cor.test(newN_b_2005Ijicol[,2],newN_b_2005Ijicol[,3],method="kendall")

#Analyis of the site Okn1 in 2005
N_b_2005Okn11<-c(native_freq_b2005Okn1$total[1:length(native_freq_b2005Okn1$total)-1])
N_b_2005Okn12<-c(native_freq_b2005Okn1$total[2:length(native_freq_b2005Okn1$total)])
N_b_2005Okn1col<-data.frame(nn,N_b_2005Okn11,N_b_2005Okn12)
newN_b_2005Okn1col<-N_b_2005Okn1col[c(-5,-10,-15,-20),]
cor.test(newN_b_2005Okn1col[,2],newN_b_2005Okn1col[,3],method="kendall")

#Analyis of the site Okn2 in 2005
N_b_2005Okn21<-c(native_freq_b2005Okn2$total[1:length(native_freq_b2005Okn2$total)-1])
N_b_2005Okn22<-c(native_freq_b2005Okn2$total[2:length(native_freq_b2005Okn2$total)])
N_b_2005Okn2col<-data.frame(nn,N_b_2005Okn21,N_b_2005Okn22)
newN_b_2005Okn2col<-N_b_2005Okn2col[c(-5,-10,-15,-20),]
cor.test(newN_b_2005Okn2col[,2],newN_b_2005Okn2col[,3],method="kendall")

#Analyis of the site Uka in 2005
N_b_2005Uka1<-c(native_freq_b2005Uka$total[1:length(native_freq_b2005Uka$total)-1])
N_b_2005Uka2<-c(native_freq_b2005Uka$total[2:length(native_freq_b2005Uka$total)])
N_b_2005Ukacol<-data.frame(nn,N_b_2005Uka1,N_b_2005Uka2)
newN_b_2005Ukacol<-N_b_2005Ukacol[c(-5,-10,-15,-20),]
cor.test(newN_b_2005Ukacol[,2],newN_b_2005Ukacol[,3],method="kendall")

#Analyis of the site Oks1 in 2005
N_b_2005Oks11<-c(native_freq_b2005Oks1$total[1:length(native_freq_b2005Oks1$total)-1])
N_b_2005Oks12<-c(native_freq_b2005Oks1$total[2:length(native_freq_b2005Oks1$total)])
N_b_2005Oks1col<-data.frame(nn,N_b_2005Oks11,N_b_2005Oks12)
newN_b_2005Oks1col<-N_b_2005Oks1col[c(-5,-10,-15,-20),]
cor.test(newN_b_2005Oks1col[,2],newN_b_2005Oks1col[,3],method="kendall")

#Analyis of the site Oks2 in 2005
N_b_2005Oks21<-c(native_freq_b2005Oks2$total[1:length(native_freq_b2005Oks2$total)-1])
N_b_2005Oks22<-c(native_freq_b2005Oks2$total[2:length(native_freq_b2005Oks2$total)])
N_b_2005Oks2col<-data.frame(nn,N_b_2005Oks21,N_b_2005Oks22)
newN_b_2005Oks2col<-N_b_2005Oks2col[c(-5,-10,-15,-20),]
cor.test(newN_b_2005Oks2col[,2],newN_b_2005Oks2col[,3],method="kendall")

#Analyis of the site Iji in 2006
N_b_2006Iji1<-c(native_freq_b2006Iji$total[1:length(native_freq_b2006Iji$total)-1])
N_b_2006Iji2<-c(native_freq_b2006Iji$total[2:length(native_freq_b2006Iji$total)])
N_b_2006Ijicol<-data.frame(nn,N_b_2006Iji1,N_b_2006Iji2)
newN_b_2006Ijicol<-N_b_2006Ijicol[c(-5,-10,-15,-20),]
cor.test(newN_b_2006Ijicol[,2],newN_b_2006Ijicol[,3],method="kendall")

#Analyis of the site Okn1 in 2006
N_b_2006Okn11<-c(native_freq_b2006Okn1$total[1:length(native_freq_b2006Okn1$total)-1])
N_b_2006Okn12<-c(native_freq_b2006Okn1$total[2:length(native_freq_b2006Okn1$total)])
N_b_2006Okn1col<-data.frame(nn,N_b_2006Okn11,N_b_2006Okn12)
newN_b_2006Okn1col<-N_b_2006Okn1col[c(-5,-10,-15,-20),]
cor.test(newN_b_2006Okn1col[,2],newN_b_2006Okn1col[,3],method="kendall")

#Analyis of the site Okn2 in 2006
N_b_2006Okn21<-c(native_freq_b2006Okn2$total[1:length(native_freq_b2006Okn2$total)-1])
N_b_2006Okn22<-c(native_freq_b2006Okn2$total[2:length(native_freq_b2006Okn2$total)])
N_b_2006Okn2col<-data.frame(nn,N_b_2006Okn21,N_b_2006Okn22)
newN_b_2006Okn2col<-N_b_2006Okn2col[c(-5,-10,-15,-20),]
cor.test(newN_b_2006Okn2col[,2],newN_b_2006Okn2col[,3],method="kendall")

#Analyis of the site Uka in 2006
N_b_2006Uka1<-c(native_freq_b2006Uka$total[1:length(native_freq_b2006Uka$total)-1])
N_b_2006Uka2<-c(native_freq_b2006Uka$total[2:length(native_freq_b2006Uka$total)])
N_b_2006Ukacol<-data.frame(nn,N_b_2006Uka1,N_b_2006Uka2)
newN_b_2006Ukacol<-N_b_2006Ukacol[c(-5,-10,-15,-20),]
cor.test(newN_b_2006Ukacol[,2],newN_b_2006Ukacol[,3],method="kendall")

#Analyis of the site Oks1 in 2006
N_b_2006Oks11<-c(native_freq_b2006Oks1$total[1:length(native_freq_b2006Oks1$total)-1])
N_b_2006Oks12<-c(native_freq_b2006Oks1$total[2:length(native_freq_b2006Oks1$total)])
N_b_2006Oks1col<-data.frame(nn,N_b_2006Oks11,N_b_2006Oks12)
newN_b_2006Oks1col<-N_b_2006Oks1col[c(-5,-10,-15,-20),]
cor.test(newN_b_2006Oks1col[,2],newN_b_2006Oks1col[,3],method="kendall")

#Analyis of the site Oks2 in 2006
N_b_2006Oks21<-c(native_freq_b2006Oks2$total[1:length(native_freq_b2006Oks2$total)-1])
N_b_2006Oks22<-c(native_freq_b2006Oks2$total[2:length(native_freq_b2006Oks2$total)])
N_b_2006Oks2col<-data.frame(nn,N_b_2006Oks21,N_b_2006Oks22)
newN_b_2006Oks2col<-N_b_2006Oks2col[c(-5,-10,-15,-20),]
cor.test(newN_b_2006Oks2col[,2],newN_b_2006Oks2col[,3],method="kendall")


#Exotic ants
#Data curation
tramp_freq_b2005Iji<-tramp_freq_b %>% dplyr::filter(year=="2005"&forestID=="Iji") %>% dplyr::arrange(dist)
tramp_freq_b2005Okn1<-tramp_freq_b %>% dplyr::filter(year=="2005"&forestID=="Okn1") %>% dplyr::arrange(dist)
tramp_freq_b2005Okn2<-tramp_freq_b %>% dplyr::filter(year=="2005"&forestID=="Okn2") %>% dplyr::arrange(dist)
tramp_freq_b2005Uka<-tramp_freq_b %>% dplyr::filter(year=="2005"&forestID=="Uka") %>% dplyr::arrange(dist)
tramp_freq_b2005Oks1<-tramp_freq_b %>% dplyr::filter(year=="2005"&forestID=="Oks1") %>% dplyr::arrange(dist)
tramp_freq_b2005Oks2<-tramp_freq_b %>% dplyr::filter(year=="2005"&forestID=="Oks2") %>% dplyr::arrange(dist)

tramp_freq_b2006Iji<-tramp_freq_b %>% dplyr::filter(year=="2006"&forestID=="Iji") %>% dplyr::arrange(dist)
tramp_freq_b2006Okn1<-tramp_freq_b %>% dplyr::filter(year=="2006"&forestID=="Okn1") %>% dplyr::arrange(dist)
tramp_freq_b2006Okn2<-tramp_freq_b %>% dplyr::filter(year=="2006"&forestID=="Okn2") %>% dplyr::arrange(dist)
tramp_freq_b2006Uka<-tramp_freq_b %>% dplyr::filter(year=="2006"&forestID=="Uka") %>% dplyr::arrange(dist)
tramp_freq_b2006Oks1<-tramp_freq_b %>% dplyr::filter(year=="2006"&forestID=="Oks1") %>% dplyr::arrange(dist)
tramp_freq_b2006Oks2<-tramp_freq_b %>% dplyr::filter(year=="2006"&forestID=="Oks2") %>% dplyr::arrange(dist)

#Analyis of the site Iji in 2005
T_b_2005Iji1<-c(tramp_freq_b2005Iji$total[1:length(tramp_freq_b2005Iji$total)-1])
T_b_2005Iji2<-c(tramp_freq_b2005Iji$total[2:length(tramp_freq_b2005Iji$total)])
T_b_2005Ijicol<-data.frame(nn,T_b_2005Iji1,T_b_2005Iji2)
newT_b_2005Ijicol<-T_b_2005Ijicol[c(-5,-10,-15,-20),]
cor.test(newT_b_2005Ijicol[,2],newT_b_2005Ijicol[,3],method="kendall")

#Analyis of the site Okn1 in 2005
T_b_2005Okn11<-c(tramp_freq_b2005Okn1$total[1:length(tramp_freq_b2005Okn1$total)-1])
T_b_2005Okn12<-c(tramp_freq_b2005Okn1$total[2:length(tramp_freq_b2005Okn1$total)])
T_b_2005Okn1col<-data.frame(nn,T_b_2005Okn11,T_b_2005Okn12)
newT_b_2005Okn1col<-T_b_2005Okn1col[c(-5,-10,-15,-20),]
cor.test(newT_b_2005Okn1col[,2],newT_b_2005Okn1col[,3],method="kendall")

#Analyis of the site Okn2 in 2005
T_b_2005Okn21<-c(tramp_freq_b2005Okn2$total[1:length(tramp_freq_b2005Okn2$total)-1])
T_b_2005Okn22<-c(tramp_freq_b2005Okn2$total[2:length(tramp_freq_b2005Okn2$total)])
T_b_2005Okn2col<-data.frame(nn,T_b_2005Okn21,T_b_2005Okn22)
newT_b_2005Okn2col<-T_b_2005Okn2col[c(-5,-10,-15,-20),]
cor.test(newT_b_2005Okn2col[,2],newT_b_2005Okn2col[,3],method="kendall")

#Analyis of the site Uka in 2005
T_b_2005Uka1<-c(tramp_freq_b2005Uka$total[1:length(tramp_freq_b2005Uka$total)-1])
T_b_2005Uka2<-c(tramp_freq_b2005Uka$total[2:length(tramp_freq_b2005Uka$total)])
T_b_2005Ukacol<-data.frame(nn,T_b_2005Uka1,T_b_2005Uka2)
newT_b_2005Ukacol<-T_b_2005Ukacol[c(-5,-10,-15,-20),]
cor.test(newT_b_2005Ukacol[,2],newT_b_2005Ukacol[,3],method="kendall")

#Analyis of the site Oks1 in 2005
T_b_2005Oks11<-c(tramp_freq_b2005Oks1$total[1:length(tramp_freq_b2005Oks1$total)-1])
T_b_2005Oks12<-c(tramp_freq_b2005Oks1$total[2:length(tramp_freq_b2005Oks1$total)])
T_b_2005Oks1col<-data.frame(nn,T_b_2005Oks11,T_b_2005Oks12)
newT_b_2005Oks1col<-T_b_2005Oks1col[c(-5,-10,-15,-20),]
cor.test(newT_b_2005Oks1col[,2],newT_b_2005Oks1col[,3],method="kendall")

#Analyis of the site Oks2 in 2005
T_b_2005Oks21<-c(tramp_freq_b2005Oks2$total[1:length(tramp_freq_b2005Oks2$total)-1])
T_b_2005Oks22<-c(tramp_freq_b2005Oks2$total[2:length(tramp_freq_b2005Oks2$total)])
T_b_2005Oks2col<-data.frame(nn,T_b_2005Oks21,T_b_2005Oks22)
newT_b_2005Oks2col<-T_b_2005Oks2col[c(-5,-10,-15,-20),]
cor.test(newT_b_2005Oks2col[,2],newT_b_2005Oks2col[,3],method="kendall")

#Analyis of the site Iji in 2006
T_b_2006Iji1<-c(tramp_freq_b2006Iji$total[1:length(tramp_freq_b2006Iji$total)-1])
T_b_2006Iji2<-c(tramp_freq_b2006Iji$total[2:length(tramp_freq_b2006Iji$total)])
T_b_2006Ijicol<-data.frame(nn,T_b_2006Iji1,T_b_2006Iji2)
newT_b_2006Ijicol<-T_b_2006Ijicol[c(-5,-10,-15,-20),]
cor.test(newT_b_2006Ijicol[,2],newT_b_2006Ijicol[,3],method="kendall")

#Analyis of the site Okn1 in 2006
T_b_2006Okn11<-c(tramp_freq_b2006Okn1$total[1:length(tramp_freq_b2006Okn1$total)-1])
T_b_2006Okn12<-c(tramp_freq_b2006Okn1$total[2:length(tramp_freq_b2006Okn1$total)])
T_b_2006Okn1col<-data.frame(nn,T_b_2006Okn11,T_b_2006Okn12)
newT_b_2006Okn1col<-T_b_2006Okn1col[c(-5,-10,-15,-20),]
cor.test(newT_b_2006Okn1col[,2],newT_b_2006Okn1col[,3],method="kendall")

#Analyis of the site Okn2 in 2006
T_b_2006Okn21<-c(tramp_freq_b2006Okn2$total[1:length(tramp_freq_b2006Okn2$total)-1])
T_b_2006Okn22<-c(tramp_freq_b2006Okn2$total[2:length(tramp_freq_b2006Okn2$total)])
T_b_2006Okn2col<-data.frame(nn,T_b_2006Okn21,T_b_2006Okn22)
newT_b_2006Okn2col<-T_b_2006Okn2col[c(-5,-10,-15,-20),]
cor.test(newT_b_2006Okn2col[,2],newT_b_2006Okn2col[,3],method="kendall")

#Analyis of the site Uka in 2006
T_b_2006Uka1<-c(tramp_freq_b2006Uka$total[1:length(tramp_freq_b2006Uka$total)-1])
T_b_2006Uka2<-c(tramp_freq_b2006Uka$total[2:length(tramp_freq_b2006Uka$total)])
T_b_2006Ukacol<-data.frame(nn,T_b_2006Uka1,T_b_2006Uka2)
newT_b_2006Ukacol<-T_b_2006Ukacol[c(-5,-10,-15,-20),]
cor.test(newT_b_2006Ukacol[,2],newT_b_2006Ukacol[,3],method="kendall")

#Analyis of the site Oks1 in 2006
T_b_2006Oks11<-c(tramp_freq_b2006Oks1$total[1:length(tramp_freq_b2006Oks1$total)-1])
T_b_2006Oks12<-c(tramp_freq_b2006Oks1$total[2:length(tramp_freq_b2006Oks1$total)])
T_b_2006Oks1col<-data.frame(nn,T_b_2006Oks11,T_b_2006Oks12)
newT_b_2006Oks1col<-T_b_2006Oks1col[c(-5,-10,-15,-20),]
cor.test(newT_b_2006Oks1col[,2],newT_b_2006Oks1col[,3],method="kendall")

#Analyis of the site Oks2 in 2006
T_b_2006Oks21<-c(tramp_freq_b2006Oks2$total[1:length(tramp_freq_b2006Oks2$total)-1])
T_b_2006Oks22<-c(tramp_freq_b2006Oks2$total[2:length(tramp_freq_b2006Oks2$total)])
T_b_2006Oks2col<-data.frame(nn,T_b_2006Oks21,T_b_2006Oks22)
newT_b_2006Oks2col<-T_b_2006Oks2col[c(-5,-10,-15,-20),]
cor.test(newT_b_2006Oks2col[,2],newT_b_2006Oks2col[,3],method="kendall")
