# Supplementary material for: Resilience of native ant community against invasion of exotic ants after anthropogenic disturbances of forest habitats
Source: Ecol Evol. 2022 Jul 11;12(7):e9073. doi: 10.1002/ece3.9073 (PMC9272207; doi:10.1002/ece3.9073)
Supplement: Supplementary file 12 — Appendix S11 [file ECE3-12-e9073-s003.zip › ece39073-sup-0013-Supinfo.R]

library(DHARMa)
library(MuMIn)
library(car)
library(MASS)

#Analysis of the relationship between temparature and road construction
temp<-read.csv("temp.csv")
TempRes<-glm(temp~age*dist+year,data=temp)
summary(TempRes)
confint(TempRes)
Anova(TempRes,type=2)
testDispersion(TempRes, alternative = "greater")
r.squaredLR(TempRes)
AIC(TempRes)

#Analysis of the relationship between humidity and road construction
humid<-read.csv("humid.csv")
HumidRes<-glm(humid~age*dist+year,data=humid)
Anova(HumidRes,type=2)
summary(HumidRes)
confint(HumidRes)
testDispersion(HumidRes, alternative = "greater")
r.squaredLR(HumidRes)
AIC(HumidRes)
