# Supplementary material for: Resilience of native ant community against invasion of exotic ants after anthropogenic disturbances of forest habitats
Source: Ecol Evol. 2022 Jul 11;12(7):e9073. doi: 10.1002/ece3.9073 (PMC9272207; doi:10.1002/ece3.9073)
Supplement: Supplementary file 12 — Appendix S11 [file ECE3-12-e9073-s003.zip › ece39073-sup-0014-Supinfo.R]

library(DHARMa)
library(MuMIn)
library(car)
library(MASS)

#Analyses of species richness
## Read data
T2005<-read.csv("T2005_pit.csv") #T2005 means "exisotic species of data from 2005"
T2006<-read.csv("T2006_pit.csv")
N2005<-read.csv("N2005_pit.csv") #N2005 means "native species of data from 2005"
  N2006<-read.csv("N2006_pit.csv")

## Data curation
T2005spec<-T2005[6:ncol(T2005)]
T2006spec<-T2006[6:ncol(T2006)]
N2005spec<-N2005[6:ncol(N2005)]
N2006spec<-N2006[6:ncol(N2006)]
T2005spec[T2005spec>1] <- 1 
T2006spec[T2006spec>1] <- 1 
N2005spec[N2005spec>1] <- 1 
N2006spec[N2006spec>1] <- 1 

T2005total<-c()
for (i in 1:nrow(T2005)){
  T2005total[i]<-sum(T2005spec[i,])
}

T2006total<-c()
for (i in 1:nrow(T2006)){
  T2006total[i]<-sum(T2006spec[i,])
}

N2005total<-c()
for (i in 1:nrow(N2005)){
  N2005total[i]<-sum(N2005spec[i,])
}

N2006total<-c()
for (i in 1:nrow(N2006)){
  N2006total[i]<-sum(N2006spec[i,])
}

##Statistical test for the relationship between species richness of exiotic ants and evironmental factors
aa<-data.frame(T2005[1:5],T2005total)
bb<-data.frame(T2006[1:5],T2006total)
names(aa)<-c("year", "site", "dist", "forestID", "age", "total")
names(bb)<-c("year", "site", "dist", "forestID", "age", "total")
tramp_freq<-rbind(aa,bb)
res<-glm(total~forestID*dist+year,family=poisson,data=tramp_freq)
Anova(res)
summary(res)
testDispersion(res,alternative="greater")
r.squaredLR(res)
AIC(res)
confint(res)

##Statistical test for the relationship between species richness of native ants and evironmental factorsaaa<-data.frame(N2005[1:5],N2005total)
bbb<-data.frame(N2006[1:5],N2006total)
names(aaa)<-c("year", "site", "dist", "forestID", "age", "total")
names(bbb)<-c("year", "site", "dist", "forestID", "age", "total")
native_freq<-rbind(aaa,bbb)
res<-glm(total~forestID*dist+year,family=poisson,data=native_freq)
Anova(res)
summary(res)
testDispersion(res,alternative="greater")
r.squaredLR(res)
AIC(res)
confint(res)

#Spatial correlation analyses for species richness
#Native ants
#Data curation
native_freq2005<-as_tibble(native_freq2005)
native_freq2005Iji<-native_freq %>% dplyr::filter(year=="2005"&forestID=="Iji") %>% dplyr::arrange(dist)
native_freq2005Okn1<-native_freq %>% dplyr::filter(year=="2005"&forestID=="Okn1") %>% dplyr::arrange(dist)
native_freq2005Okn2<-native_freq %>% dplyr::filter(year=="2005"&forestID=="Okn2") %>% dplyr::arrange(dist)
native_freq2005Uka<-native_freq %>% dplyr::filter(year=="2005"&forestID=="Uka") %>% dplyr::arrange(dist)
native_freq2005Oks1<-native_freq %>% dplyr::filter(year=="2005"&forestID=="Oks1") %>% dplyr::arrange(dist)
native_freq2005Oks2<-native_freq %>% dplyr::filter(year=="2005"&forestID=="Oks2") %>% dplyr::arrange(dist)

native_freq2006Iji<-native_freq %>% dplyr::filter(year=="2006"&forestID=="Iji") %>% dplyr::arrange(dist)
native_freq2006Okn1<-native_freq %>% dplyr::filter(year=="2006"&forestID=="Okn1") %>% dplyr::arrange(dist)
native_freq2006Okn2<-native_freq %>% dplyr::filter(year=="2006"&forestID=="Okn2") %>% dplyr::arrange(dist)
native_freq2006Uka<-native_freq %>% dplyr::filter(year=="2006"&forestID=="Uka") %>% dplyr::arrange(dist)
native_freq2006Oks1<-native_freq %>% dplyr::filter(year=="2006"&forestID=="Oks1") %>% dplyr::arrange(dist)
native_freq2006Oks2<-native_freq %>% dplyr::filter(year=="2006"&forestID=="Oks2") %>% dplyr::arrange(dist)

#Analyis of the site Iji in 2005
N_f_2005Iji1<-c(native_freq2005Iji$total[1:length(native_freq2005Iji$total)-1])
N_f_2005Iji2<-c(native_freq2005Iji$total[2:length(native_freq2005Iji$total)])
N_f_2005Ijicol<-data.frame(nn,N_f_2005Iji1,N_f_2005Iji2)
newN_f_2005Ijicol<-N_f_2005Ijicol[c(-5,-10,-15,-20),]
cor.test(newN_f_2005Ijicol[,2],newN_f_2005Ijicol[,3],method="kendall")

#Analyis of the site Okn1 in 2005
N_f_2005Okn11<-c(native_freq2005Okn1$total[1:length(native_freq2005Okn1$total)-1])
N_f_2005Okn12<-c(native_freq2005Okn1$total[2:length(native_freq2005Okn1$total)])
N_f_2005Okn1col<-data.frame(nn,N_f_2005Okn11,N_f_2005Okn12)
newN_f_2005Okn1col<-N_f_2005Okn1col[c(-5,-10,-15,-20),]
cor.test(newN_f_2005Okn1col[,2],newN_f_2005Okn1col[,3],method="kendall")

#Analyis of the site Okn2 in 2005
N_f_2005Okn21<-c(native_freq2005Okn2$total[1:length(native_freq2005Okn2$total)-1])
N_f_2005Okn22<-c(native_freq2005Okn2$total[2:length(native_freq2005Okn2$total)])
N_f_2005Okn2col<-data.frame(nn,N_f_2005Okn21,N_f_2005Okn22)
newN_f_2005Okn2col<-N_f_2005Okn2col[c(-5,-10,-15,-20),]
cor.test(newN_f_2005Okn2col[,2],newN_f_2005Okn2col[,3],method="kendall")

#Analyis of the site Uka in 2005
N_f_2005Uka1<-c(native_freq2005Uka$total[1:length(native_freq2005Uka$total)-1])
N_f_2005Uka2<-c(native_freq2005Uka$total[2:length(native_freq2005Uka$total)])
N_f_2005Ukacol<-data.frame(nn,N_f_2005Uka1,N_f_2005Uka2)
newN_f_2005Ukacol<-N_f_2005Ukacol[c(-5,-10,-15,-20),]
cor.test(newN_f_2005Ukacol[,2],newN_f_2005Ukacol[,3],method="kendall")

#Analyis of the site Oks1 in 2005
N_f_2005Oks11<-c(native_freq2005Oks1$total[1:length(native_freq2005Oks1$total)-1])
N_f_2005Oks12<-c(native_freq2005Oks1$total[2:length(native_freq2005Oks1$total)])
N_f_2005Oks1col<-data.frame(nn,N_f_2005Oks11,N_f_2005Oks12)
newN_f_2005Oks1col<-N_f_2005Oks1col[c(-5,-10,-15,-20),]
cor.test(newN_f_2005Oks1col[,2],newN_f_2005Oks1col[,3],method="kendall")

#Analyis of the site Oks2 in 2005
N_f_2005Oks21<-c(native_freq2005Oks2$total[1:length(native_freq2005Oks2$total)-1])
N_f_2005Oks22<-c(native_freq2005Oks2$total[2:length(native_freq2005Oks2$total)])
N_f_2005Oks2col<-data.frame(nn,N_f_2005Oks21,N_f_2005Oks22)
newN_f_2005Oks2col<-N_f_2005Oks2col[c(-5,-10,-15,-20),]
cor.test(newN_f_2005Oks2col[,2],newN_f_2005Oks2col[,3],method="kendall")

#Analyis of the site Iji in 2006
N_f_2006Iji1<-c(native_freq2006Iji$total[1:length(native_freq2006Iji$total)-1])
N_f_2006Iji2<-c(native_freq2006Iji$total[2:length(native_freq2006Iji$total)])
N_f_2006Ijicol<-data.frame(nn,N_f_2006Iji1,N_f_2006Iji2)
newN_f_2006Ijicol<-N_f_2006Ijicol[c(-5,-10,-15,-20),]
cor.test(newN_f_2006Ijicol[,2],newN_f_2006Ijicol[,3],method="kendall")

#Analyis of the site Okn1 in 2006
N_f_2006Okn11<-c(native_freq2006Okn1$total[1:length(native_freq2006Okn1$total)-1])
N_f_2006Okn12<-c(native_freq2006Okn1$total[2:length(native_freq2006Okn1$total)])
N_f_2006Okn1col<-data.frame(nn,N_f_2006Okn11,N_f_2006Okn12)
newN_f_2006Okn1col<-N_f_2006Okn1col[c(-5,-10,-15,-20),]
cor.test(newN_f_2006Okn1col[,2],newN_f_2006Okn1col[,3],method="kendall")

#Analyis of the site Okn2 in 2006
N_f_2006Okn21<-c(native_freq2006Okn2$total[1:length(native_freq2006Okn2$total)-1])
N_f_2006Okn22<-c(native_freq2006Okn2$total[2:length(native_freq2006Okn2$total)])
N_f_2006Okn2col<-data.frame(nn,N_f_2006Okn21,N_f_2006Okn22)
newN_f_2006Okn2col<-N_f_2006Okn2col[c(-5,-10,-15,-20),]
cor.test(newN_f_2006Okn2col[,2],newN_f_2006Okn2col[,3],method="kendall")

#Analyis of the site Uka in 2006
N_f_2006Uka1<-c(native_freq2006Uka$total[1:length(native_freq2006Uka$total)-1])
N_f_2006Uka2<-c(native_freq2006Uka$total[2:length(native_freq2006Uka$total)])
N_f_2006Ukacol<-data.frame(nn,N_f_2006Uka1,N_f_2006Uka2)
newN_f_2006Ukacol<-N_f_2006Ukacol[c(-5,-10,-15,-20),]
cor.test(newN_f_2006Ukacol[,2],newN_f_2006Ukacol[,3],method="kendall")

#Analyis of the site Oks1 in 2006
N_f_2006Oks11<-c(native_freq2006Oks1$total[1:length(native_freq2006Oks1$total)-1])
N_f_2006Oks12<-c(native_freq2006Oks1$total[2:length(native_freq2006Oks1$total)])
N_f_2006Oks1col<-data.frame(nn,N_f_2006Oks11,N_f_2006Oks12)
newN_f_2006Oks1col<-N_f_2006Oks1col[c(-5,-10,-15,-20),]
cor.test(newN_f_2006Oks1col[,2],newN_f_2006Oks1col[,3],method="kendall")

#Analyis of the site Oks2 in 2006
N_f_2006Oks21<-c(native_freq2006Oks2$total[1:length(native_freq2006Oks2$total)-1])
N_f_2006Oks22<-c(native_freq2006Oks2$total[2:length(native_freq2006Oks2$total)])
N_f_2006Oks2col<-data.frame(nn,N_f_2006Oks21,N_f_2006Oks22)
newN_f_2006Oks2col<-N_f_2006Oks2col[c(-5,-10,-15,-20),]
cor.test(newN_f_2006Oks2col[,2],newN_f_2006Oks2col[,3],method="kendall")

#Exotic ants
#Data curation
tramp_freq2005<-as_tibble(tramp_freq2005)
tramp_freq2005Iji<-tramp_freq %>% dplyr::filter(year=="2005"&forestID=="Iji") %>% dplyr::arrange(dist)
tramp_freq2005Okn1<-tramp_freq %>% dplyr::filter(year=="2005"&forestID=="Okn1") %>% dplyr::arrange(dist)
tramp_freq2005Okn2<-tramp_freq %>% dplyr::filter(year=="2005"&forestID=="Okn2") %>% dplyr::arrange(dist)
tramp_freq2005Uka<-tramp_freq %>% dplyr::filter(year=="2005"&forestID=="Uka") %>% dplyr::arrange(dist)
tramp_freq2005Oks1<-tramp_freq %>% dplyr::filter(year=="2005"&forestID=="Oks1") %>% dplyr::arrange(dist)
tramp_freq2005Oks2<-tramp_freq %>% dplyr::filter(year=="2005"&forestID=="Oks2") %>% dplyr::arrange(dist)

tramp_freq2006Iji<-tramp_freq %>% dplyr::filter(year=="2006"&forestID=="Iji") %>% dplyr::arrange(dist)
tramp_freq2006Okn1<-tramp_freq %>% dplyr::filter(year=="2006"&forestID=="Okn1") %>% dplyr::arrange(dist)
tramp_freq2006Okn2<-tramp_freq %>% dplyr::filter(year=="2006"&forestID=="Okn2") %>% dplyr::arrange(dist)
tramp_freq2006Uka<-tramp_freq %>% dplyr::filter(year=="2006"&forestID=="Uka") %>% dplyr::arrange(dist)
tramp_freq2006Oks1<-tramp_freq %>% dplyr::filter(year=="2006"&forestID=="Oks1") %>% dplyr::arrange(dist)
tramp_freq2006Oks2<-tramp_freq %>% dplyr::filter(year=="2006"&forestID=="Oks2") %>% dplyr::arrange(dist)

#Analyis of the site Iji in 2005
T_f_2005Iji1<-c(tramp_freq2005Iji$total[1:length(tramp_freq2005Iji$total)-1])
T_f_2005Iji2<-c(tramp_freq2005Iji$total[2:length(tramp_freq2005Iji$total)])
nn<-c(rep(c("a","b","c","d","e"),4),c("a","b","c","d")) #for checking the data
T_f_2005Ijicol<-data.frame(nn,T_f_2005Iji1,T_f_2005Iji2)
newT_f_2005Ijicol<-T_f_2005Ijicol[c(-5,-10,-15,-20),]
cor.test(newT_f_2005Ijicol[,2],newT_f_2005Ijicol[,3],method="kendall")

#Analyis of the site Okn1 in 2005
T_f_2005Okn11<-c(tramp_freq2005Okn1$total[1:length(tramp_freq2005Okn1$total)-1])
T_f_2005Okn12<-c(tramp_freq2005Okn1$total[2:length(tramp_freq2005Okn1$total)])
T_f_2005Okn1col<-data.frame(nn,T_f_2005Okn11,T_f_2005Okn12)
newT_f_2005Okn1col<-T_f_2005Okn1col[c(-5,-10,-15,-20),]
cor.test(newT_f_2005Okn1col[,2],newT_f_2005Okn1col[,3],method="kendall")

#Analyis of the site Okn2 in 2005
T_f_2005Okn21<-c(tramp_freq2005Okn2$total[1:length(tramp_freq2005Okn2$total)-1])
T_f_2005Okn22<-c(tramp_freq2005Okn2$total[2:length(tramp_freq2005Okn2$total)])
T_f_2005Okn2col<-data.frame(nn,T_f_2005Okn21,T_f_2005Okn22)
newT_f_2005Okn2col<-T_f_2005Okn2col[c(-5,-10,-15,-20),]
cor.test(newT_f_2005Okn2col[,2],newT_f_2005Okn2col[,3],method="kendall")

#Analyis of the site Uka in 2005
T_f_2005Uka1<-c(tramp_freq2005Uka$total[1:length(tramp_freq2005Uka$total)-1])
T_f_2005Uka2<-c(tramp_freq2005Uka$total[2:length(tramp_freq2005Uka$total)])
T_f_2005Ukacol<-data.frame(nn,T_f_2005Uka1,T_f_2005Uka2)
newT_f_2005Ukacol<-T_f_2005Ukacol[c(-5,-10,-15,-20),]
cor.test(newT_f_2005Ukacol[,2],newT_f_2005Ukacol[,3],method="kendall")

#Analyis of the site Oks1 in 2005
T_f_2005Oks11<-c(tramp_freq2005Oks1$total[1:length(tramp_freq2005Oks1$total)-1])
T_f_2005Oks12<-c(tramp_freq2005Oks1$total[2:length(tramp_freq2005Oks1$total)])
T_f_2005Oks1col<-data.frame(nn,T_f_2005Oks11,T_f_2005Oks12)
newT_f_2005Oks1col<-T_f_2005Oks1col[c(-5,-10,-15,-20),]
cor.test(newT_f_2005Oks1col[,2],newT_f_2005Oks1col[,3],method="kendall")

#Analyis of the site Oks2 in 2005
T_f_2005Oks21<-c(tramp_freq2005Oks2$total[1:length(tramp_freq2005Oks2$total)-1])
T_f_2005Oks22<-c(tramp_freq2005Oks2$total[2:length(tramp_freq2005Oks2$total)])
T_f_2005Oks2col<-data.frame(nn,T_f_2005Oks21,T_f_2005Oks22)
newT_f_2005Oks2col<-T_f_2005Oks2col[c(-5,-10,-15,-20),]
cor.test(newT_f_2005Oks2col[,2],newT_f_2005Oks2col[,3],method="kendall")

#Analyis of the site Iji in 2006
T_f_2006Iji1<-c(tramp_freq2006Iji$total[1:length(tramp_freq2006Iji$total)-1])
T_f_2006Iji2<-c(tramp_freq2006Iji$total[2:length(tramp_freq2006Iji$total)])
T_f_2006Ijicol<-data.frame(nn,T_f_2006Iji1,T_f_2006Iji2)
newT_f_2006Ijicol<-T_f_2006Ijicol[c(-5,-10,-15,-20),]
cor.test(newT_f_2006Ijicol[,2],newT_f_2006Ijicol[,3],method="kendall")

#Analyis of the site Okn1 in 2006
T_f_2006Okn11<-c(tramp_freq2006Okn1$total[1:length(tramp_freq2006Okn1$total)-1])
T_f_2006Okn12<-c(tramp_freq2006Okn1$total[2:length(tramp_freq2006Okn1$total)])
T_f_2006Okn1col<-data.frame(nn,T_f_2006Okn11,T_f_2006Okn12)
newT_f_2006Okn1col<-T_f_2006Okn1col[c(-5,-10,-15,-20),]
cor.test(newT_f_2006Okn1col[,2],newT_f_2006Okn1col[,3],method="kendall")

#Analyis of the site Okn2 in 2006
T_f_2006Okn21<-c(tramp_freq2006Okn2$total[1:length(tramp_freq2006Okn2$total)-1])
T_f_2006Okn22<-c(tramp_freq2006Okn2$total[2:length(tramp_freq2006Okn2$total)])
T_f_2006Okn2col<-data.frame(nn,T_f_2006Okn21,T_f_2006Okn22)
newT_f_2006Okn2col<-T_f_2006Okn2col[c(-5,-10,-15,-20),]
cor.test(newT_f_2006Okn2col[,2],newT_f_2006Okn2col[,3],method="kendall")

#Analyis of the site Uka in 2006
T_f_2006Uka1<-c(tramp_freq2006Uka$total[1:length(tramp_freq2006Uka$total)-1])
T_f_2006Uka2<-c(tramp_freq2006Uka$total[2:length(tramp_freq2006Uka$total)])
T_f_2006Ukacol<-data.frame(nn,T_f_2006Uka1,T_f_2006Uka2)
newT_f_2006Ukacol<-T_f_2006Ukacol[c(-5,-10,-15,-20),]
cor.test(newT_f_2006Ukacol[,2],newT_f_2006Ukacol[,3],method="kendall")

#Analyis of the site Oks1 in 2006
T_f_2006Oks11<-c(tramp_freq2006Oks1$total[1:length(tramp_freq2006Oks1$total)-1])
T_f_2006Oks12<-c(tramp_freq2006Oks1$total[2:length(tramp_freq2006Oks1$total)])
T_f_2006Oks1col<-data.frame(nn,T_f_2006Oks11,T_f_2006Oks12)
newT_f_2006Oks1col<-T_f_2006Oks1col[c(-5,-10,-15,-20),]
cor.test(newT_f_2006Oks1col[,2],newT_f_2006Oks1col[,3],method="kendall")

#Analyis of the site Oks2 in 2006
T_f_2006Oks21<-c(tramp_freq2006Oks2$total[1:length(tramp_freq2006Oks2$total)-1])
T_f_2006Oks22<-c(tramp_freq2006Oks2$total[2:length(tramp_freq2006Oks2$total)])
T_f_2006Oks2col<-data.frame(nn,T_f_2006Oks21,T_f_2006Oks22)
newT_f_2006Oks2col<-T_f_2006Oks2col[c(-5,-10,-15,-20),]
cor.test(newT_f_2006Oks2col[,2],newT_f_2006Oks2col[,3],method="kendall")


#Analyses of ant abundance
##Read data
T2005<-read.csv("T2005_pit.csv")
T2006<-read.csv("T2006_pit.csv")
N2005<-read.csv("N2005_pit.csv")
N2006<-read.csv("N2006_pit.csv")

##Data curation
T2005spec2<-T2005[6:ncol(T2005)]
T2006spec2<-T2006[6:ncol(T2006)]
N2005spec2<-N2005[6:ncol(N2005)]
N2006spec2<-N2006[6:ncol(N2006)]

T2005total_abund<-c()
for (i in 1:nrow(T2005)){
  T2005total_abund[i]<-sum(T2005spec2[i,])
}

T2006total_abund<-c()
for (i in 1:nrow(T2006)){
  T2006total_abund[i]<-sum(T2006spec2[i,])
}

N2005total_abund<-c()
for (i in 1:nrow(N2005)){
  N2005total_abund[i]<-sum(N2005spec2[i,])
}

N2006total_abund<-c()
for (i in 1:nrow(N2006)){
  N2006total_abund[i]<-sum(N2006spec2[i,])
}

##Statistical test for the relationship between abundance of exotic ants and evironmental factors
aa_abund<-data.frame(T2005[1:5],T2005total_abund)
bb_abund<-data.frame(T2006[1:5],T2006total_abund)
names(aa_abund)<-c("year", "site", "dist", "forestID", "age", "total")
names(bb_abund)<-c("year", "site", "dist", "forestID", "age", "total")
tramp_abund<-rbind(aa_abund,bb_abund)
write.csv(tramp_abund,"TramAbund.csv")
tramp_abund<-read.csv("TramAbund.csv")
res<-glm.nb(total~forestID*dist+year,data=tramp_abund)
Anova(res)
summary(res)
testDispersion(res,alternative="greater")
r.squaredLR(res)
AIC(res)
confint(res)

##Statistical test for the relationship between abundance of native ants and evironmental factors
aaa_abund<-data.frame(N2005[1:5],N2005total_abund)
bbb_abund<-data.frame(N2006[1:5],N2006total_abund)
names(aaa_abund)<-c("year", "site", "dist", "forestID", "age", "total")
names(bbb_abund)<-c("year", "site", "dist", "forestID", "age", "total")
native_abund<-rbind(aaa_abund,bbb_abund)
write.csv(native_abund,"NativeAbund.csv")
native_abund<-read.csv("NativeAbund.csv")

res<-glm.nb(total~forestID*dist+year,data=native_abund)
Anova(res)
summary(res)
testDispersion(res,alternative="greater")
r.squaredLR(res)
AIC(res)
confint(res)

#Spatial correlation analyses for abundance
#Native ants
#Data curation
native_abund<-as_tibble(native_abund)
native_abund2005Iji<-native_abund %>% dplyr::filter(year=="2005"&forestID=="Iji") %>% dplyr::arrange(dist)
native_abund2005Okn1<-native_abund %>% dplyr::filter(year=="2005"&forestID=="Okn1") %>% dplyr::arrange(dist)
native_abund2005Okn2<-native_abund %>% dplyr::filter(year=="2005"&forestID=="Okn2") %>% dplyr::arrange(dist)
native_abund2005Uka<-native_abund %>% dplyr::filter(year=="2005"&forestID=="Uka") %>% dplyr::arrange(dist)
native_abund2005Oks1<-native_abund %>% dplyr::filter(year=="2005"&forestID=="Oks1") %>% dplyr::arrange(dist)
native_abund2005Oks2<-native_abund %>% dplyr::filter(year=="2005"&forestID=="Oks2") %>% dplyr::arrange(dist)

native_abund2006Iji<-native_abund %>% dplyr::filter(year=="2006"&forestID=="Iji") %>% dplyr::arrange(dist)
native_abund2006Okn1<-native_abund %>% dplyr::filter(year=="2006"&forestID=="Okn1") %>% dplyr::arrange(dist)
native_abund2006Okn2<-native_abund %>% dplyr::filter(year=="2006"&forestID=="Okn2") %>% dplyr::arrange(dist)
native_abund2006Uka<-native_abund %>% dplyr::filter(year=="2006"&forestID=="Uka") %>% dplyr::arrange(dist)
native_abund2006Oks1<-native_abund %>% dplyr::filter(year=="2006"&forestID=="Oks1") %>% dplyr::arrange(dist)
native_abund2006Oks2<-native_abund %>% dplyr::filter(year=="2006"&forestID=="Oks2") %>% dplyr::arrange(dist)

#Analyis of the site Iji in 2005
N_a_2005Iji1<-c(native_abund2005Iji$total[1:length(native_abund2005Iji$total)-1])
N_a_2005Iji2<-c(native_abund2005Iji$total[2:length(native_abund2005Iji$total)])
N_a_2005Ijicol<-data.frame(nn,N_a_2005Iji1,N_a_2005Iji2)
newN_a_2005Ijicol<-N_a_2005Ijicol[c(-5,-10,-15,-20),]
cor.test(newN_a_2005Ijicol[,2],newN_a_2005Ijicol[,3],method="kendall")

#Analyis of the site Okn1 in 2005
N_a_2005Okn11<-c(native_abund2005Okn1$total[1:length(native_abund2005Okn1$total)-1])
N_a_2005Okn12<-c(native_abund2005Okn1$total[2:length(native_abund2005Okn1$total)])
N_a_2005Okn1col<-data.frame(nn,N_a_2005Okn11,N_a_2005Okn12)
newN_a_2005Okn1col<-N_a_2005Okn1col[c(-5,-10,-15,-20),]
cor.test(newN_a_2005Okn1col[,2],newN_a_2005Okn1col[,3],method="kendall")

#Analyis of the site Okn2 in 2005
N_a_2005Okn21<-c(native_abund2005Okn2$total[1:length(native_abund2005Okn2$total)-1])
N_a_2005Okn22<-c(native_abund2005Okn2$total[2:length(native_abund2005Okn2$total)])
N_a_2005Okn2col<-data.frame(nn,N_a_2005Okn21,N_a_2005Okn22)
newN_a_2005Okn2col<-N_a_2005Okn2col[c(-5,-10,-15,-20),]
cor.test(newN_a_2005Okn2col[,2],newN_a_2005Okn2col[,3],method="kendall")

#Analyis of the site Uka in 2005
N_a_2005Uka1<-c(native_abund2005Uka$total[1:length(native_abund2005Uka$total)-1])
N_a_2005Uka2<-c(native_abund2005Uka$total[2:length(native_abund2005Uka$total)])
N_a_2005Ukacol<-data.frame(nn,N_a_2005Uka1,N_a_2005Uka2)
newN_a_2005Ukacol<-N_a_2005Ukacol[c(-5,-10,-15,-20),]
cor.test(newN_a_2005Ukacol[,2],newN_a_2005Ukacol[,3],method="kendall")

#Analyis of the site Oks1 in 2005
N_a_2005Oks11<-c(native_abund2005Oks1$total[1:length(native_abund2005Oks1$total)-1])
N_a_2005Oks12<-c(native_abund2005Oks1$total[2:length(native_abund2005Oks1$total)])
N_a_2005Oks1col<-data.frame(nn,N_a_2005Oks11,N_a_2005Oks12)
newN_a_2005Oks1col<-N_a_2005Oks1col[c(-5,-10,-15,-20),]
cor.test(newN_a_2005Oks1col[,2],newN_a_2005Oks1col[,3],method="kendall")

#Analyis of the site Okn2 in 2005
N_a_2005Oks21<-c(native_abund2005Oks2$total[1:length(native_abund2005Oks2$total)-1])
N_a_2005Oks22<-c(native_abund2005Oks2$total[2:length(native_abund2005Oks2$total)])
N_a_2005Oks2col<-data.frame(nn,N_a_2005Oks21,N_a_2005Oks22)
newN_a_2005Oks2col<-N_a_2005Oks2col[c(-5,-10,-15,-20),]
cor.test(newN_a_2005Oks2col[,2],newN_a_2005Oks2col[,3],method="kendall")

#Analyis of the site Iji in 2006
N_a_2006Iji1<-c(native_abund2006Iji$total[1:length(native_abund2006Iji$total)-1])
N_a_2006Iji2<-c(native_abund2006Iji$total[2:length(native_abund2006Iji$total)])
N_a_2006Ijicol<-data.frame(nn,N_a_2006Iji1,N_a_2006Iji2)
newN_a_2006Ijicol<-N_a_2006Ijicol[c(-5,-10,-15,-20),]
cor.test(newN_a_2006Ijicol[,2],newN_a_2006Ijicol[,3],method="kendall")

#Analyis of the site Okn1 in 2006
N_a_2006Okn11<-c(native_abund2006Okn1$total[1:length(native_abund2006Okn1$total)-1])
N_a_2006Okn12<-c(native_abund2006Okn1$total[2:length(native_abund2006Okn1$total)])
N_a_2006Okn1col<-data.frame(nn,N_a_2006Okn11,N_a_2006Okn12)
newN_a_2006Okn1col<-N_a_2006Okn1col[c(-5,-10,-15,-20),]
cor.test(newN_a_2006Okn1col[,2],newN_a_2006Okn1col[,3],method="kendall")

#Analyis of the site Okn2 in 2006
N_a_2006Okn21<-c(native_abund2006Okn2$total[1:length(native_abund2006Okn2$total)-1])
N_a_2006Okn22<-c(native_abund2006Okn2$total[2:length(native_abund2006Okn2$total)])
N_a_2006Okn2col<-data.frame(nn,N_a_2006Okn21,N_a_2006Okn22)
newN_a_2006Okn2col<-N_a_2006Okn2col[c(-5,-10,-15,-20),]
cor.test(newN_a_2006Okn2col[,2],newN_a_2006Okn2col[,3],method="kendall")
plot(newN_a_2006Okn2col[,2],newN_a_2006Okn2col[,3])

#Analyis of the site Uka in 2006
N_a_2006Uka1<-c(native_abund2006Uka$total[1:length(native_abund2006Uka$total)-1])
N_a_2006Uka2<-c(native_abund2006Uka$total[2:length(native_abund2006Uka$total)])
N_a_2006Ukacol<-data.frame(nn,N_a_2006Uka1,N_a_2006Uka2)
newN_a_2006Ukacol<-N_a_2006Ukacol[c(-5,-10,-15,-20),]
cor.test(newN_a_2006Ukacol[,2],newN_a_2006Ukacol[,3],method="kendall")

#Analyis of the site Oks1 in 2006
N_a_2006Oks11<-c(native_abund2006Oks1$total[1:length(native_abund2006Oks1$total)-1])
N_a_2006Oks12<-c(native_abund2006Oks1$total[2:length(native_abund2006Oks1$total)])
N_a_2006Oks1col<-data.frame(nn,N_a_2006Oks11,N_a_2006Oks12)
newN_a_2006Oks1col<-N_a_2006Oks1col[c(-5,-10,-15,-20),]
cor.test(newN_a_2006Oks1col[,2],newN_a_2006Oks1col[,3],method="kendall")

#Analyis of the site Oks2 in 2006
N_a_2006Oks21<-c(native_abund2006Oks2$total[1:length(native_abund2006Oks2$total)-1])
N_a_2006Oks22<-c(native_abund2006Oks2$total[2:length(native_abund2006Oks2$total)])
N_a_2006Oks2col<-data.frame(nn,N_a_2006Oks21,N_a_2006Oks22)
newN_a_2006Oks2col<-N_a_2006Oks2col[c(-5,-10,-15,-20),]
cor.test(newN_a_2006Oks2col[,2],newN_a_2006Oks2col[,3],method="kendall")

#Exotic ants
#Data curation
tramp_abund<-as_tibble(tramp_abund)
tramp_abund2005Iji<-tramp_abund %>% dplyr::filter(year=="2005"&forestID=="Iji") %>% dplyr::arrange(dist)
tramp_abund2005Okn1<-tramp_abund %>% dplyr::filter(year=="2005"&forestID=="Okn1") %>% dplyr::arrange(dist)
tramp_abund2005Okn2<-tramp_abund %>% dplyr::filter(year=="2005"&forestID=="Okn2") %>% dplyr::arrange(dist)
tramp_abund2005Uka<-tramp_abund %>% dplyr::filter(year=="2005"&forestID=="Uka") %>% dplyr::arrange(dist)
tramp_abund2005Oks1<-tramp_abund %>% dplyr::filter(year=="2005"&forestID=="Oks1") %>% dplyr::arrange(dist)
tramp_abund2005Oks2<-tramp_abund %>% dplyr::filter(year=="2005"&forestID=="Oks2") %>% dplyr::arrange(dist)

tramp_abund2006Iji<-tramp_abund %>% dplyr::filter(year=="2006"&forestID=="Iji") %>% dplyr::arrange(dist)
tramp_abund2006Okn1<-tramp_abund %>% dplyr::filter(year=="2006"&forestID=="Okn1") %>% dplyr::arrange(dist)
tramp_abund2006Okn2<-tramp_abund %>% dplyr::filter(year=="2006"&forestID=="Okn2") %>% dplyr::arrange(dist)
tramp_abund2006Uka<-tramp_abund %>% dplyr::filter(year=="2006"&forestID=="Uka") %>% dplyr::arrange(dist)
tramp_abund2006Oks1<-tramp_abund %>% dplyr::filter(year=="2006"&forestID=="Oks1") %>% dplyr::arrange(dist)
tramp_abund2006Oks2<-tramp_abund %>% dplyr::filter(year=="2006"&forestID=="Oks2") %>% dplyr::arrange(dist)

#Analyis of the site Iji in 2005
T_a_2005Iji1<-c(tramp_abund2005Iji$total[1:length(tramp_abund2005Iji$total)-1])
T_a_2005Iji2<-c(tramp_abund2005Iji$total[2:length(tramp_abund2005Iji$total)])
T_a_2005Ijicol<-data.frame(nn,T_a_2005Iji1,T_a_2005Iji2)
newT_a_2005Ijicol<-T_a_2005Ijicol[c(-5,-10,-15,-20),]
cor.test(newT_a_2005Ijicol[,2],newT_a_2005Ijicol[,3],method="kendall")

#Analyis of the site Okn1 in 2005
T_a_2005Okn11<-c(tramp_abund2005Okn1$total[1:length(tramp_abund2005Okn1$total)-1])
T_a_2005Okn12<-c(tramp_abund2005Okn1$total[2:length(tramp_abund2005Okn1$total)])
T_a_2005Okn1col<-data.frame(nn,T_a_2005Okn11,T_a_2005Okn12)
newT_a_2005Okn1col<-T_a_2005Okn1col[c(-5,-10,-15,-20),]
cor.test(newT_a_2005Okn1col[,2],newT_a_2005Okn1col[,3],method="kendall")

#Analyis of the site Okn2 in 2005
T_a_2005Okn21<-c(tramp_abund2005Okn2$total[1:length(tramp_abund2005Okn2$total)-1])
T_a_2005Okn22<-c(tramp_abund2005Okn2$total[2:length(tramp_abund2005Okn2$total)])
T_a_2005Okn2col<-data.frame(nn,T_a_2005Okn21,T_a_2005Okn22)
newT_a_2005Okn2col<-T_a_2005Okn2col[c(-5,-10,-15,-20),]
cor.test(newT_a_2005Okn2col[,2],newT_a_2005Okn2col[,3],method="kendall")

#Analyis of the site Uka in 2005
T_a_2005Uka1<-c(tramp_abund2005Uka$total[1:length(tramp_abund2005Uka$total)-1])
T_a_2005Uka2<-c(tramp_abund2005Uka$total[2:length(tramp_abund2005Uka$total)])
T_a_2005Ukacol<-data.frame(nn,T_a_2005Uka1,T_a_2005Uka2)
newT_a_2005Ukacol<-T_a_2005Ukacol[c(-5,-10,-15,-20),]
cor.test(newT_a_2005Ukacol[,2],newT_a_2005Ukacol[,3],method="kendall")

#Analyis of the site Oks1 in 2005
T_a_2005Oks11<-c(tramp_abund2005Oks1$total[1:length(tramp_abund2005Oks1$total)-1])
T_a_2005Oks12<-c(tramp_abund2005Oks1$total[2:length(tramp_abund2005Oks1$total)])
T_a_2005Oks1col<-data.frame(nn,T_a_2005Oks11,T_a_2005Oks12)
newT_a_2005Oks1col<-T_a_2005Oks1col[c(-5,-10,-15,-20),]
cor.test(newT_a_2005Oks1col[,2],newT_a_2005Oks1col[,3],method="kendall")

#Analyis of the site Oks2 in 2005
T_a_2005Oks21<-c(tramp_abund2005Oks2$total[1:length(tramp_abund2005Oks2$total)-1])
T_a_2005Oks22<-c(tramp_abund2005Oks2$total[2:length(tramp_abund2005Oks2$total)])
T_a_2005Oks2col<-data.frame(nn,T_a_2005Oks21,T_a_2005Oks22)
newT_a_2005Oks2col<-T_a_2005Oks2col[c(-5,-10,-15,-20),]
cor.test(newT_a_2005Oks2col[,2],newT_a_2005Oks2col[,3],method="kendall")

#Analyis of the site Iji in 2006
T_a_2006Iji1<-c(tramp_abund2006Iji$total[1:length(tramp_abund2006Iji$total)-1])
T_a_2006Iji2<-c(tramp_abund2006Iji$total[2:length(tramp_abund2006Iji$total)])
T_a_2006Ijicol<-data.frame(nn,T_a_2006Iji1,T_a_2006Iji2)
newT_a_2006Ijicol<-T_a_2006Ijicol[c(-5,-10,-15,-20),]
cor.test(newT_a_2006Ijicol[,2],newT_a_2006Ijicol[,3],method="kendall")

#Analyis of the site Okn1 in 2006
T_a_2006Okn11<-c(tramp_abund2006Okn1$total[1:length(tramp_abund2006Okn1$total)-1])
T_a_2006Okn12<-c(tramp_abund2006Okn1$total[2:length(tramp_abund2006Okn1$total)])
T_a_2006Okn1col<-data.frame(nn,T_a_2006Okn11,T_a_2006Okn12)
newT_a_2006Okn1col<-T_a_2006Okn1col[c(-5,-10,-15,-20),]
cor.test(newT_a_2006Okn1col[,2],newT_a_2006Okn1col[,3],method="kendall")

#Analyis of the site Okn2 in 2006
T_a_2006Okn21<-c(tramp_abund2006Okn2$total[1:length(tramp_abund2006Okn2$total)-1])
T_a_2006Okn22<-c(tramp_abund2006Okn2$total[2:length(tramp_abund2006Okn2$total)])
T_a_2006Okn2col<-data.frame(nn,T_a_2006Okn21,T_a_2006Okn22)
newT_a_2006Okn2col<-T_a_2006Okn2col[c(-5,-10,-15,-20),]
cor.test(newT_a_2006Okn2col[,2],newT_a_2006Okn2col[,3],method="kendall")

#Analyis of the site Uka in 2006
T_a_2006Uka1<-c(tramp_abund2006Uka$total[1:length(tramp_abund2006Uka$total)-1])
T_a_2006Uka2<-c(tramp_abund2006Uka$total[2:length(tramp_abund2006Uka$total)])
T_a_2006Ukacol<-data.frame(nn,T_a_2006Uka1,T_a_2006Uka2)
newT_a_2006Ukacol<-T_a_2006Ukacol[c(-5,-10,-15,-20),]
cor.test(newT_a_2006Ukacol[,2],newT_a_2006Ukacol[,3],method="kendall")

#Analyis of the site Oks1 in 2006
T_a_2006Oks11<-c(tramp_abund2006Oks1$total[1:length(tramp_abund2006Oks1$total)-1])
T_a_2006Oks12<-c(tramp_abund2006Oks1$total[2:length(tramp_abund2006Oks1$total)])
T_a_2006Oks1col<-data.frame(nn,T_a_2006Oks11,T_a_2006Oks12)
newT_a_2006Oks1col<-T_a_2006Oks1col[c(-5,-10,-15,-20),]
cor.test(newT_a_2006Oks1col[,2],newT_a_2006Oks1col[,3],method="kendall")

#Analyis of the site Oks2 in 2006
T_a_2006Oks21<-c(tramp_abund2006Oks2$total[1:length(tramp_abund2006Oks2$total)-1])
T_a_2006Oks22<-c(tramp_abund2006Oks2$total[2:length(tramp_abund2006Oks2$total)])
T_a_2006Oks2col<-data.frame(nn,T_a_2006Oks21,T_a_2006Oks22)
newT_a_2006Oks2col<-T_a_2006Oks2col[c(-5,-10,-15,-20),]
cor.test(newT_a_2006Oks2col[,2],newT_a_2006Oks2col[,3],method="kendall")
